# Supplementary material for: Dietary carbohydrate sources differently prime the microbial ecosystem but not the epithelial gene expression profile along the complete gut of young calves
Source: Anim Microbiome. 2024 Mar 13;6:12. doi: 10.1186/s42523-024-00297-5 (PMC10935977; doi:10.1186/s42523-024-00297-5)
Supplement: Supplementary file 1 — Supplementary Material 1 [file 42523_2024_297_MOESM1_ESM.xlsx]

## Sheet: Reticulum
feature	metadata	value	coef	stderr	qval
Ruminiclostridium.6	Concentrate	yes	-5.07651	0.899975	0.000582765
Butyrivibrio.2	Concentrate	yes	-4.78839	0.608174	3.36419e-05
Bacteria_Bacteroidetes_Bacteroidia_Bacteroidales_Bacteroidales.UCG.001_uncultured.rumen.bacterium	Concentrate	yes	-4.73571	0.806674	0.000409686
Lachnospiraceae.XPB1014.group	Concentrate	yes	-4.54244	0.530152	1.53806e-05
Saccharofermentans	Concentrate	yes	-4.53217	0.594802	4.48484e-05
Treponema.2	Concentrate	yes	-4.49612	0.792013	0.000557732
Papillibacter	Concentrate	yes	-4.36207	0.656166	0.000136857
Coprococcus.2	Concentrate	yes	-4.33938	0.610877	8.03616e-05
X.Anaerorhabdus..furcosa.group	Concentrate	yes	-4.3095	0.514044	1.75251e-05
Lachnospiraceae.NK4A136.group	Concentrate	yes	-4.18942	0.564348	5.55424e-05
Ruminiclostridium.9	Concentrate	yes	-4.17979	0.483368	1.48391e-05
Christensenellaceae.R.7.group	Concentrate	yes	-4.05269	0.36382	3.24098e-06
Family.XIII.UCG.001	Concentrate	yes	-3.94074	0.599504	0.000150724
Defluviitaleaceae.UCG.011	Concentrate	yes	-3.88194	0.393494	7.75417e-06
Ruminococcaceae.UCG.002	Concentrate	yes	-3.82515	0.372329	6.36877e-06
Ruminococcaceae.UCG.013	Concentrate	yes	-3.77688	0.748816	0.00141861
Tyzzerella.3	Concentrate	yes	-3.76636	0.419145	1.09278e-05
Ruminococcaceae.UCG.011	Concentrate	yes	-3.76413	0.900411	0.00627139
Pseudobutyrivibrio	Concentrate	yes	-3.72246	0.57002	0.000157427
Ruminococcaceae.V9D2013.group	Concentrate	yes	-3.6907	0.326319	3.24098e-06
Anaeroplasma	Concentrate	yes	-3.67079	0.686337	0.000924104
Lachnospiraceae.UCG.008	Concentrate	yes	-3.64822	0.591156	0.000244168
Anaerovorax	Concentrate	yes	-3.64735	0.54358	0.000131543
FD2005	Concentrate	yes	-3.5957	0.949846	0.0125682
XBB1006	Concentrate	yes	-3.59547	0.398682	1.09278e-05
Veillonellaceae.UCG.001	Concentrate	yes	-3.58355	0.426067	1.75251e-05
Rikenellaceae.RC9.gut.group	Concentrate	yes	-3.55949	0.441465	2.66791e-05
Bacteria_Cyanobacteria_Melainabacteria_Gastranaerophilales_uncultured.rumen.bacterium_uncultured.rumen.bacterium	Concentrate	yes	-3.51137	0.874081	0.00837273
Prevotellaceae.UCG.003	Concentrate	yes	-3.45689	0.803395	0.00519687
Coprococcus.1	Concentrate	yes	-3.40793	0.35095	7.75417e-06
X.Eubacterium..ruminantium.group	Concentrate	yes	-3.38998	0.889265	0.0122173
Prevotellaceae.Ga6A1.group	Concentrate	yes	-3.38926	1.02685	0.0315421
Bacteria_Bacteroidetes_Bacteroidia_Bacteroidales_Bacteroidales.RF16.group_uncultured.rumen.bacterium	Concentrate	yes	-3.35816	0.503713	0.000136857
Bacteria_Tenericutes_Mollicutes_Mollicutes.RF39_uncultured.rumen.bacterium_uncultured.rumen.bacterium	Concentrate	yes	-3.26655	0.716839	0.0033288
Ruminococcaceae.UCG.010	Concentrate	yes	-3.16983	0.330175	7.75417e-06
Ruminococcaceae.NK4A214.group	Concentrate	yes	-3.14482	0.334133	8.59983e-06
X.Eubacterium..hallii.group	Concentrate	yes	-3.07584	0.528628	0.000439911
Erysipelotrichaceae.UCG.009	Concentrate	yes	-2.94474	0.452594	0.000159309
Marvinbryantia	Concentrate	yes	-2.94356	0.463359	0.000196805
Bacteria_Firmicutes_Clostridia_Clostridiales_Clostridiales.vadinBB60.group_uncultured.bacterium	Concentrate	yes	-2.88014	0.544871	0.00099119
Bacteria_Firmicutes_Clostridia_Clostridiales_Christensenellaceae_uncultured	Concentrate	yes	-2.87073	0.769968	0.0139496
probable.genus.10	Concentrate	yes	-2.8669	0.548436	0.00107366
Ruminococcus.1	Concentrate	yes	-2.80838	0.645298	0.00477997
Lachnospiraceae.NK4B4.group	Concentrate	yes	-2.80603	0.642229	0.00469051
X.Eubacterium..coprostanoligenes.group	Concentrate	yes	-2.76999	0.380917	6.78036e-05
Bacteria_Bacteroidetes_Bacteroidia_Bacteroidales_Prevotellaceae_uncultured	Concentrate	yes	-2.72139	0.539082	0.00141861
Lachnospiraceae.UCG.006	Concentrate	yes	-2.68188	0.542148	0.00165315
Bacteria_Firmicutes_Clostridia_Clostridiales_Ruminococcaceae_uncultured	Concentrate	yes	-2.66898	0.786734	0.0264405
Prevotellaceae.UCG.004	Concentrate	yes	-2.59218	0.582106	0.00402841
Ruminococcaceae.UCG.005	Concentrate	yes	-2.54322	0.336541	4.70772e-05
Bacteria_Actinobacteria_Coriobacteriia_Coriobacteriales_Eggerthellaceae_uncultured	Concentrate	yes	-2.54154	0.395478	0.000177852
X.Eubacterium..brachy.group	Concentrate	yes	-2.48921	0.540277	0.0030612
Ruminococcaceae.UCG.012	Concentrate	yes	-2.48696	0.7557	0.0317968
Bacteria_Bacteroidetes_Bacteroidia_Bacteroidales_Bacteroidales.RF16.group_uncultured.bacterium	Concentrate	yes	-2.44474	0.782862	0.0423679
DNF00809	Concentrate	yes	-2.22227	0.313398	8.03616e-05
Shuttleworthia	Hay_quality	medium	-2.16411	0.514137	0.00600325
Family.XIII.AD3011.group	Concentrate	yes	-2.09694	0.337685	0.000240028
Pyramidobacter	Concentrate	yes	-2.0529	0.375625	0.000773441
Oribacterium	Concentrate	yes	-2.02085	0.515666	0.00995498
Lachnospiraceae.UCG.002	Concentrate	yes	-2.01525	0.499816	0.00823809
Syntrophococcus	Concentrate	yes	2.7879	0.543178	0.00123985
X.Ruminococcus..gauvreauii.group	Concentrate	yes	2.98698	0.4833	0.000244168
Pseudoramibacter	Concentrate	yes	3.19859	0.457181	9.04356e-05
Roseburia	Concentrate	yes	3.27942	0.59725	0.000753571
Succinivibrio	Concentrate	yes	3.31336	0.637154	0.00110952
Lactobacillus	Concentrate	yes	3.38019	0.730124	0.00297761
Megasphaera	Concentrate	yes	3.6803	0.675685	0.000783812
X.Eubacterium..eligens.group	Concentrate	yes	3.98701	0.928428	0.00520741
Mitsuokella	Concentrate	yes	4.44096	0.625164	8.03616e-05
Sharpea	Concentrate	yes	4.7887	0.764255	0.000223173
Acidaminococcus	Concentrate	yes	4.90621	0.566744	1.48391e-05
Succinivibrionaceae.UCG.001	Concentrate	yes	5.28902	0.581759	1.09278e-05
Prevotella.7	Concentrate	yes	6.42647	0.838014	4.37993e-05

## Sheet: Rumen liquid
feature	metadata	value	coef	stderr	qval
Bacteria_Bacteroidetes_Bacteroidia_Bacteroidales_Bacteroidales.RF16.group_uncultured.rumen.bacterium	Concentrate	yes	-5.01758	0.760969	0.000183706
Coprococcus.2	Concentrate	yes	-4.94938	0.49592	6.08736e-06
Papillibacter	Concentrate	yes	-4.89658	0.517628	7.90366e-06
Ruminococcaceae.UCG.011	Concentrate	yes	-4.84535	0.799734	0.00035729
Butyrivibrio.2	Concentrate	yes	-4.72235	0.700617	0.000150961
Ruminiclostridium.9	Concentrate	yes	-4.61732	0.503014	9.92996e-06
Bacteria_Cyanobacteria_Melainabacteria_Gastranaerophilales_uncultured.rumen.bacterium_uncultured.rumen.bacterium	Concentrate	yes	-4.52209	0.803599	0.000631492
Bacteria_Bacteroidetes_Bacteroidia_Bacteroidales_Bacteroidales.UCG.001_uncultured.rumen.bacterium	Concentrate	yes	-4.43748	0.721101	0.000319568
Ruminococcaceae.UCG.002	Concentrate	yes	-4.12162	0.546309	7.14388e-05
Lachnospiraceae.NK4A136.group	Concentrate	yes	-4.06258	0.704747	0.000509951
Ruminiclostridium.6	Concentrate	yes	-3.9978	0.84993	0.00301279
Saccharofermentans	Concentrate	yes	-3.9351	0.69232	0.000580419
Tyzzerella.3	Concentrate	yes	-3.78072	0.575107	0.000183706
Veillonellaceae.UCG.001	Concentrate	yes	-3.74592	0.516371	8.77615e-05
Lachnospiraceae.XPB1014.group	Concentrate	yes	-3.71948	0.52906	0.000111012
Ruminococcaceae.UCG.012	Concentrate	yes	-3.59355	0.576399	0.000284745
Ruminococcaceae.UCG.013	Concentrate	yes	-3.59219	0.404139	1.31527e-05
Pseudobutyrivibrio	Concentrate	yes	-3.5416	0.567769	0.000284745
Ruminococcaceae.V9D2013.group	Concentrate	yes	-3.46817	0.353961	6.08736e-06
Anaerovorax	Concentrate	yes	-3.46609	0.58209	0.000395126
Christensenellaceae.R.7.group	Concentrate	yes	-3.45577	0.491091	0.000111012
Bacteria_Tenericutes_Mollicutes_Mollicutes.RF39_uncultured.rumen.bacterium_uncultured.rumen.bacterium	Concentrate	yes	-3.43762	0.65808	0.00129851
X.Anaerorhabdus..furcosa.group	Concentrate	yes	-3.43238	0.576496	0.000395126
Treponema.2	Concentrate	yes	-3.4227	0.737567	0.00334948
Bacteria_Firmicutes_Clostridia_Clostridiales_Ruminococcaceae_uncultured	Concentrate	yes	-3.33117	0.703257	0.00286963
Ruminococcaceae.NK4A214.group	Concentrate	yes	-3.28237	0.468851	0.000111012
X.Eubacterium..hallii.group	Concentrate	yes	-3.23661	0.558876	0.000509951
XBB1006	Concentrate	yes	-3.15455	0.265325	7.85758e-07
Rikenellaceae.RC9.gut.group	Concentrate	yes	-3.14153	0.372885	2.08982e-05
Lachnospiraceae.AC2044.group	Concentrate	yes	-3.12799	1.02832	0.051391
Lachnospiraceae.UCG.008	Concentrate	yes	-3.09273	0.631573	0.00219791
Lachnospiraceae.NK4B4.group	Concentrate	yes	-3.09265	0.557855	0.000724693
Bacteria_Cyanobacteria_Melainabacteria_Gastranaerophilales_uncultured.bacterium_uncultured.bacterium	Concentrate	yes	-3.06907	0.636018	0.00249043
Lachnospiraceae.UCG.006	Concentrate	yes	-3.01325	0.385482	4.99615e-05
FD2005	Concentrate	yes	-2.9985	0.815068	0.0193831
Bacteria_Bacteroidetes_Bacteroidia_Bacteroidales_F082_uncultured.rumen.bacterium	Concentrate	yes	-2.91522	0.893595	0.0359116
Ruminococcaceae.UCG.010	Concentrate	yes	-2.90376	0.584779	0.00195235
Prevotellaceae.UCG.003	Concentrate	yes	-2.84346	0.869624	0.0357487
X.Eubacterium..ruminantium.group	Concentrate	yes	-2.80432	0.827082	0.0293398
Anaeroplasma	Concentrate	yes	-2.80064	0.661991	0.00674806
Bacteria_Bacteroidetes_Bacteroidia_Bacteroidales_F082_uncultured.bacterium	Concentrate	yes	-2.78925	0.701887	0.0108692
Ruminococcus.1	Concentrate	yes	-2.74563	0.497519	0.000743076
Bacteria_Kiritimatiellaeota_Kiritimatiellae_WCHB1.41_uncultured.rumen.bacterium_uncultured.rumen.bacterium	Concentrate	yes	-2.69499	0.765071	0.0245143
Candidatus.Saccharimonas	Concentrate	yes	-2.68904	0.527495	0.00156236
Defluviitaleaceae.UCG.011	Concentrate	yes	-2.52616	0.554735	0.00387513
Bacteria_Proteobacteria_Alphaproteobacteria_Rhodospirillales_uncultured_uncultured.rumen.bacterium	Concentrate	yes	-2.51011	0.728186	0.0279569
X.Eubacterium..coprostanoligenes.group	Concentrate	yes	-2.49702	0.389029	0.00022705
Bacteria_Firmicutes_Clostridia_Clostridiales_Christensenellaceae_uncultured	Concentrate	yes	-2.49176	0.807653	0.0474057
Ruminococcaceae.UCG.014	Concentrate	yes	-2.4799	0.676695	0.0196883
Erysipelotrichaceae.UCG.009	Concentrate	yes	-2.47535	0.497717	0.00195235
X.Eubacterium..brachy.group	Concentrate	yes	-2.463	0.513402	0.00258513
Streptococcus	Concentrate	yes	-2.44704	0.683659	0.0229345
probable.genus.10	Concentrate	yes	-2.4088	0.670219	0.0225414
Marvinbryantia	Concentrate	yes	-2.40814	0.632916	0.0150712
Ruminococcaceae.UCG.005	Concentrate	yes	-2.37848	0.400335	0.000395126
Bacteria_Firmicutes_Clostridia_Clostridiales_Clostridiales.vadinBB60.group_uncultured.bacterium	Concentrate	yes	-2.34019	0.730903	0.0399136
Family.XIII.UCG.001	Concentrate	yes	-2.3397	0.387284	0.000357654
Family.XIII.AD3011.group	Concentrate	yes	-2.25914	0.391413	0.000509951
DNF00809	Concentrate	yes	-2.20277	0.649128	0.0293398
Ruminococcaceae.UCG.007	Concentrate	yes	-2.18467	0.66207	0.0339371
Atopobium	Concentrate	yes	-2.17624	0.656623	0.0332884
Coprococcus.1	Concentrate	yes	-2.14894	0.485029	0.00459684
Lachnospiraceae.FCS020.group	Hay_quality	medium	2.08077	0.652245	0.0404644
Bacteria_Bacteroidetes_Bacteroidia_Bacteroidales_uncultured_uncultured.bacterium	Concentrate	yes	2.11064	0.508026	0.00778761
Lachnoclostridium	Concentrate	yes	2.14108	0.462036	0.00334948
X.Ruminococcus..gauvreauii.group	Concentrate	yes	2.62118	0.576604	0.00387513
Pseudoramibacter	Concentrate	yes	2.81753	0.383823	8.53718e-05
Ruminococcaceae.UCG.011	Hay_quality	medium	2.8319	0.799734	0.0240515
Syntrophococcus	Concentrate	yes	3.00365	0.471282	0.000237223
Succinivibrio	Concentrate	yes	3.601	0.592704	0.00035729
Lactobacillus	Concentrate	yes	3.79119	0.736319	0.00147346
Mitsuokella	Concentrate	yes	3.8296	0.552025	0.000117589
Roseburia	Concentrate	yes	3.86472	0.571728	0.000150961
Acidaminococcus	Concentrate	yes	4.02873	0.458304	1.3356e-05
Megasphaera	Concentrate	yes	4.09597	0.916795	0.00432711
Sharpea	Concentrate	yes	4.62968	0.639359	8.77615e-05
Prevotella.7	Concentrate	yes	4.78137	1.08949	0.00493359
Succinivibrionaceae.UCG.001	Concentrate	yes	5.49723	0.356185	3.32635e-08

## Sheet: Rumen solid
feature	metadata	value	coef	stderr	qval
Butyrivibrio.2	Concentrate	yes	-4.9667	0.523436	5.04067e-06
X.Anaerorhabdus..furcosa.group	Concentrate	yes	-4.53198	0.593566	4.19074e-05
Ruminiclostridium.6	Concentrate	yes	-4.52827	0.815607	0.000664092
Lachnospiraceae.XPB1014.group	Concentrate	yes	-4.5153	0.57931	4.19074e-05
Veillonellaceae.UCG.001	Concentrate	yes	-4.45466	0.421115	1.55439e-06
Lachnospiraceae.NK4A136.group	Concentrate	yes	-4.28001	0.332627	2.31342e-07
Papillibacter	Concentrate	yes	-4.21291	0.56128	4.88004e-05
Ruminococcaceae.UCG.002	Concentrate	yes	-4.1628	0.517142	3.18303e-05
Coprococcus.2	Concentrate	yes	-3.98327	0.60429	0.000154266
XBB1006	Concentrate	yes	-3.94846	0.512364	4.19074e-05
Lachnospiraceae.UCG.008	Concentrate	yes	-3.83271	0.76628	0.0016555
Coprococcus.1	Concentrate	yes	-3.80215	0.333947	9.10038e-07
Pseudobutyrivibrio	Concentrate	yes	-3.75786	0.621254	0.000309019
Treponema.2	Concentrate	yes	-3.69153	0.681445	0.000824486
Lachnospiraceae.UCG.006	Concentrate	yes	-3.68948	0.360902	2.09346e-06
Christensenellaceae.R.7.group	Concentrate	yes	-3.65442	0.47202	4.19074e-05
Saccharofermentans	Concentrate	yes	-3.61834	0.542328	0.000145096
Bacteria_Firmicutes_Clostridia_Clostridiales_Christensenellaceae_uncultured	Concentrate	yes	-3.56303	0.779707	0.0035602
Ruminococcaceae.UCG.011	Concentrate	yes	-3.47241	0.900567	0.0117011
Rikenellaceae.RC9.gut.group	Concentrate	yes	-3.45067	0.468431	5.49446e-05
Moryella	Concentrate	yes	-3.4083	0.52645	0.000166211
Defluviitaleaceae.UCG.011	Concentrate	yes	-3.39066	0.733033	0.0032326
Tyzzerella.3	Concentrate	yes	-3.3783	0.523648	0.000166211
Marvinbryantia	Concentrate	yes	-3.3248	0.587924	0.000557114
Anaerovorax	Concentrate	yes	-3.24022	0.551419	0.000404844
Bacteria_Tenericutes_Mollicutes_Mollicutes.RF39_uncultured.rumen.bacterium_uncultured.rumen.bacterium	Concentrate	yes	-3.18888	0.819477	0.0111603
FD2005	Concentrate	yes	-3.18256	0.984624	0.0364249
Bacteria_Firmicutes_Clostridia_Clostridiales_Ruminococcaceae_uncultured	Concentrate	yes	-3.17277	0.658345	0.00225778
probable.genus.10	Concentrate	yes	-3.13592	0.83064	0.0133044
Ruminiclostridium.9	Concentrate	yes	-3.11937	0.608316	0.00131153
Prevotellaceae.UCG.003	Concentrate	yes	-3.08043	0.729841	0.00662559
Ruminococcaceae.V9D2013.group	Concentrate	yes	-3.03701	0.457154	0.000146387
Bacteria_Firmicutes_Clostridia_Clostridiales_Lachnospiraceae_uncultured	Concentrate	yes	-2.99312	0.577658	0.00120335
Erysipelotrichaceae.UCG.009	Concentrate	yes	-2.92087	0.452819	0.000166211
Bacteria_Bacteroidetes_Bacteroidia_Bacteroidales_Bacteroidales.UCG.001_uncultured.rumen.bacterium	Concentrate	yes	-2.87891	0.763229	0.0133044
X.Eubacterium..hallii.group	Concentrate	yes	-2.86581	0.533012	0.000872772
DNF00809	Concentrate	yes	-2.83498	0.531165	0.000902258
X.Eubacterium..ruminantium.group	Concentrate	yes	-2.82259	0.712445	0.0100808
Atopobium	Concentrate	yes	-2.7951	0.713301	0.010885
Family.XIII.UCG.001	Concentrate	yes	-2.78197	0.465295	0.000342537
Ruminococcaceae.NK4A214.group	Concentrate	yes	-2.76097	0.37329	5.49446e-05
Lachnospiraceae.NK4B4.group	Concentrate	yes	-2.73558	0.35759	4.19074e-05
Prevotellaceae.UCG.004	Concentrate	yes	-2.72919	0.606135	0.00394577
Family.XIII.AD3011.group	Concentrate	yes	-2.71906	0.306579	9.81045e-06
Ruminococcaceae.UCG.010	Concentrate	yes	-2.61753	0.611239	0.00592265
Anaeroplasma	Concentrate	yes	-2.56726	0.758962	0.0284553
X.Eubacterium..brachy.group	Concentrate	yes	-2.56322	0.401032	0.00017917
Bacteria_Bacteroidetes_Bacteroidia_Bacteroidales_Bacteroidetes.BD2.2_uncultured.rumen.bacterium	Concentrate	yes	-2.55503	0.58327	0.00499421
Ruminococcaceae.UCG.012	Concentrate	yes	-2.53764	0.661174	0.0118779
Ruminococcus.1	Concentrate	yes	-2.47311	0.633993	0.0111391
Bacteria_Bacteroidetes_Bacteroidia_Bacteroidales_F082_uncultured.rumen.bacterium	Concentrate	yes	-2.43348	0.608446	0.00957282
Bacteria_Actinobacteria_Coriobacteriia_Coriobacteriales_Eggerthellaceae_uncultured	Concentrate	yes	-2.42815	0.340432	7.58603e-05
Bacteria_Kiritimatiellaeota_Kiritimatiellae_WCHB1.41_uncultured.rumen.bacterium_uncultured.rumen.bacterium	Concentrate	yes	-2.40485	0.591518	0.0084747
Lachnospiraceae.UCG.002	Concentrate	yes	-2.38354	0.411217	0.000446802
Erysipelotrichaceae.UCG.008	Concentrate	yes	-2.31015	0.367116	0.000201946
Pyramidobacter	Concentrate	yes	-2.27389	0.411333	0.000679255
Bacteria_Bacteroidetes_Bacteroidia_Bacteroidales_Prevotellaceae_uncultured	Concentrate	yes	-2.26907	0.738635	0.0477673
Oribacterium	Concentrate	yes	-2.23611	0.677152	0.0321593
Ruminococcaceae.UCG.005	Concentrate	yes	-2.19785	0.449581	0.00199928
X.Eubacterium..coprostanoligenes.group	Concentrate	yes	-2.18813	0.375357	0.00043063
Enterorhabdus	Concentrate	yes	-2.16834	0.517046	0.00678123
Ruminococcaceae.UCG.013	Concentrate	yes	-2.11197	0.683961	0.0471991
Bacteria_Bacteroidetes_Bacteroidia_Bacteroidales_uncultured_uncultured.rumen.bacterium	Concentrate	yes	-2.02004	0.604399	0.030255
Flexilinea	Concentrate	yes	-2.01511	0.584367	0.0250697
Syntrophococcus	Concentrate	yes	2.593	0.560588	0.0032326
Succinivibrio	Concentrate	yes	2.73162	0.556909	0.00197297
Pseudoramibacter	Concentrate	yes	2.75884	0.396604	9.58363e-05
X.Eubacterium..eligens.group	Concentrate	yes	2.88183	0.790952	0.016806
Lactobacillus	Concentrate	yes	2.92532	0.783125	0.0141902
Roseburia	Concentrate	yes	3.16085	0.549674	0.000475449
Megasphaera	Concentrate	yes	3.7792	0.902685	0.00678123
Sharpea	Concentrate	yes	4.24687	0.628228	0.000129506
Mitsuokella	Concentrate	yes	4.47111	0.628162	7.58603e-05
Acidaminococcus	Concentrate	yes	4.55969	0.419651	1.32996e-06
Succinivibrionaceae.UCG.001	Concentrate	yes	5.03142	0.351355	9.50982e-08
Prevotella.7	Concentrate	yes	5.36368	0.598941	9.68865e-06

## Sheet: Abomasum
feature	metadata	value	coef	stderr	qval
Papillibacter	Concentrate	yes	-4.10909	0.649028	0.000202308
Coprococcus_1	Concentrate	yes	-4.10742	0.401831	1.40189e-06
Saccharofermentans	Concentrate	yes	-4.03015	0.640392	0.000202308
Butyrivibrio_2	Concentrate	yes	-3.96906	0.459987	9.17042e-06
Ruminococcaceae_V9D2013_group	Concentrate	yes	-3.92262	0.293219	9.37928e-08
Lachnospiraceae_XPB1014_group	Concentrate	yes	-3.73322	0.616508	0.00025717
X.Anaerorhabdus._furcosa_group	Concentrate	yes	-3.72022	0.699182	0.000828235
Ruminococcaceae_UCG.002	Concentrate	yes	-3.70112	0.581251	0.000202308
Lachnospiraceae_AC2044_group	Concentrate	yes	-3.6963	0.94367	0.00925123
Lachnospiraceae_NK4A136_group	Concentrate	yes	-3.68367	0.61264	0.000268908
Ruminiclostridium_9	Concentrate	yes	-3.64807	0.520199	9.49361e-05
Coprococcus_2	Concentrate	yes	-3.57174	0.600641	0.000295099
Christensenellaceae_R.7_group	Concentrate	yes	-3.53255	0.523896	0.000143463
XBB1006	Concentrate	yes	-3.51401	0.325401	8.2679e-07
Ruminiclostridium_6	Concentrate	yes	-3.50151	0.945079	0.0127634
Lachnospiraceae_UCG.008	Concentrate	yes	-3.47436	0.531329	0.000168508
Veillonellaceae_UCG.001	Concentrate	yes	-3.46919	0.407747	9.76527e-06
Treponema_2	Concentrate	yes	-3.23134	0.645983	0.00136342
Lachnospiraceae_UCG.006	Concentrate	yes	-3.21801	0.372742	9.17042e-06
Bacteria_Bacteroidetes_Bacteroidia_Bacteroidales_Bacteroidales_UCG.001_uncultured_rumen_bacterium	Concentrate	yes	-3.21224	0.846238	0.011642
probable_genus_10	Concentrate	yes	-3.07982	0.504285	0.000252511
X.Eubacterium._ruminantium_group	Concentrate	yes	-3.01819	0.821026	0.0131865
Bacteria_Cyanobacteria_Melainabacteria_Gastranaerophilales_uncultured_rumen_bacterium_uncultured_rumen_bacterium	Concentrate	yes	-2.99377	0.7969	0.0120895
Bacteria_Firmicutes_Clostridia_Clostridiales_Christensenellaceae_uncultured	Concentrate	yes	-2.96952	0.839602	0.0171062
Erysipelotrichaceae_UCG.009	Concentrate	yes	-2.91737	0.443668	0.000168453
Ruminococcaceae_UCG.013	Concentrate	yes	-2.85881	0.602476	0.00217912
FD2005	Concentrate	yes	-2.84584	0.833184	0.020088
Ruminococcaceae_UCG.012	Concentrate	yes	-2.83614	0.565393	0.00136342
Pseudobutyrivibrio	Concentrate	yes	-2.82972	0.659387	0.00475002
X.Eubacterium._hallii_group	Concentrate	yes	-2.82966	0.493253	0.00039032
Ruminococcaceae_UCG.010	Concentrate	yes	-2.82932	0.490892	0.00039032
Anaerovorax	Concentrate	yes	-2.82847	0.729362	0.00990138
Tyzzerella_3	Concentrate	yes	-2.78229	0.655553	0.00503756
X.Eubacterium._brachy_group	Concentrate	yes	-2.77663	0.506233	0.00062902
Lachnospiraceae_NK4B4_group	Concentrate	yes	-2.76282	0.507912	0.000669015
Ruminococcaceae_NK4A214_group	Concentrate	yes	-2.76168	0.531231	0.00103527
Defluviitaleaceae_UCG.011	Concentrate	yes	-2.75893	0.598288	0.00276612
Marvinbryantia	Concentrate	yes	-2.74325	0.434122	0.000202308
Rikenellaceae_RC9_gut_group	Concentrate	yes	-2.65768	0.46214	0.00039032
Family_XIII_UCG.001	Concentrate	yes	-2.64989	0.557411	0.00217912
Prevotellaceae_UCG.004	Concentrate	yes	-2.63597	0.6984	0.0119396
Bacteria_Bacteroidetes_Bacteroidia_Bacteroidales_Bacteroidales_RF16_group_uncultured_rumen_bacterium	Concentrate	yes	-2.53568	0.718131	0.0171062
Anaeroplasma	Concentrate	yes	-2.46221	0.734815	0.0225626
Bacteria_Actinobacteria_Coriobacteriia_Coriobacteriales_Eggerthellaceae_uncultured	Concentrate	yes	-2.3906	0.559835	0.00487855
DNF00809	Concentrate	yes	-2.36472	0.486531	0.00179152
Prevotellaceae_UCG.003	Concentrate	yes	-2.25539	0.705473	0.0303542
Ruminococcus_1	Concentrate	yes	-2.24699	0.488464	0.00276862
Atopobium	Concentrate	yes	-2.24247	0.648085	0.0189344
Bacteria_Firmicutes_Clostridia_Clostridiales_Ruminococcaceae_uncultured	Concentrate	yes	-2.22417	0.635551	0.0180691
Bacteria_Firmicutes_Clostridia_Clostridiales_Clostridiales_vadinBB60_group_uncultured_bacterium	Concentrate	yes	-2.21007	0.636352	0.0187468
Bacteria_Tenericutes_Mollicutes_Mollicutes_RF39_uncultured_rumen_bacterium_uncultured_rumen_bacterium	Concentrate	yes	-2.2095	0.684035	0.0289313
Bacteria_Cyanobacteria_Melainabacteria_Gastranaerophilales_uncultured_bacterium_uncultured_bacterium	Concentrate	yes	-2.19475	0.60133	0.0137672
Bacteria_Kiritimatiellaeota_Kiritimatiellae_WCHB1.41_uncultured_rumen_bacterium_uncultured_rumen_bacterium	Concentrate	yes	-2.1883	0.54359	0.00756132
Lachnospiraceae_NK3A20_group	Concentrate	yes	-2.17389	0.646911	0.0223643
Ruminococcaceae_UCG.005	Concentrate	yes	-2.14742	0.487961	0.00398492
X.Eubacterium._coprostanoligenes_group	Concentrate	yes	-2.08048	0.409166	0.00127532
Family_XIII_AD3011_group	Concentrate	yes	-2.00064	0.314781	0.000202308
Lactobacillus	Concentrate	yes	2.25779	0.711556	0.0312409
Faecalibacterium	Concentrate	yes	2.32311	0.654856	0.0169547
Syntrophococcus	Concentrate	yes	2.47216	0.583315	0.00503756
Bacteria_Bacteroidetes_Bacteroidia_Bacteroidales_uncultured_uncultured_bacterium	Concentrate	yes	2.56011	0.590893	0.00443258
Roseburia	Concentrate	yes	2.75576	0.550258	0.00136342
X.Ruminococcus._gauvreauii_group	Concentrate	yes	2.81222	0.627447	0.00341819
Pseudoramibacter	Concentrate	yes	2.8411	0.395341	7.61134e-05
Megasphaera	Concentrate	yes	3.22523	0.549475	0.000331422
Succinivibrio	Concentrate	yes	3.67191	0.783482	0.00241056
Acidaminococcus	Concentrate	yes	4.04538	0.358114	6.30418e-07
Sharpea	Concentrate	yes	4.09548	0.542957	4.47484e-05
Mitsuokella	Concentrate	yes	4.24927	0.682573	0.00021973
Succinivibrionaceae_UCG.001	Concentrate	yes	4.68322	0.504938	4.61281e-06
Prevotella_7	Concentrate	yes	4.92668	0.981034	0.00136342

## Sheet: Duodenum
feature	metadata	value	coef	stderr	qval
Papillibacter	Concentrate	yes	-5.49481	0.676134	1.56054e-05
X.Eubacterium..hallii.group	Concentrate	yes	-4.52403	0.594113	2.65011e-05
Ruminiclostridium.9	Concentrate	yes	-4.39878	0.476853	5.28523e-06
Ruminococcaceae.UCG.013	Concentrate	yes	-4.35706	0.662218	0.000107885
Coprococcus.1	Concentrate	yes	-4.07697	0.41474	3.51386e-06
Christensenellaceae.R.7.group	Concentrate	yes	-4.0222	0.498456	1.56338e-05
Tyzzerella.3	Concentrate	yes	-3.9575	0.723891	0.000691539
Coprococcus.2	Concentrate	yes	-3.95485	0.659863	0.000296112
Lachnospiraceae.XPB1014.group	Concentrate	yes	-3.88492	0.403938	3.62173e-06
X.Anaerorhabdus..furcosa.group	Concentrate	yes	-3.77942	0.537433	6.58819e-05
Ruminiclostridium.6	Concentrate	yes	-3.74914	0.717084	0.0010624
Bacteria_Actinobacteria_Coriobacteriia_Coriobacteriales_Eggerthellaceae_uncultured	Concentrate	yes	-3.72601	0.453692	1.50109e-05
Marvinbryantia	Concentrate	yes	-3.66716	0.565372	0.000123406
Defluviitaleaceae.UCG.011	Concentrate	yes	-3.59353	0.538429	9.43597e-05
Erysipelotrichaceae.UCG.009	Concentrate	yes	-3.57343	0.510085	6.58819e-05
Atopobium	Concentrate	yes	-3.47574	0.737053	0.00251672
Lachnospiraceae.UCG.008	Concentrate	yes	-3.44184	0.694875	0.00164257
DNF00809	Concentrate	yes	-3.43063	0.499101	6.81262e-05
Ruminococcaceae.UCG.002	Concentrate	yes	-3.4037	0.487963	6.58819e-05
Anaerovorax	Concentrate	yes	-3.40084	0.576879	0.000346273
Ruminococcaceae.V9D2013.group	Concentrate	yes	-3.32509	0.676648	0.0016962
Bacteria_Firmicutes_Clostridia_Clostridiales_Ruminococcaceae_uncultured	Concentrate	yes	-3.28479	0.433151	2.65011e-05
Family.XIII.UCG.001	Concentrate	yes	-3.28072	0.639864	0.00120387
Enterorhabdus	Concentrate	yes	-3.25846	0.471692	6.71224e-05
Lachnospiraceae.UCG.006	Concentrate	yes	-3.2254	0.46637	6.71224e-05
Candidatus.Saccharimonas	Concentrate	yes	-3.20342	0.553271	0.000397568
Lachnospiraceae.UCG.002	Concentrate	yes	-3.19053	0.507465	0.000173576
Saccharofermentans	Concentrate	yes	-3.16115	0.739373	0.0055304
Lachnospiraceae.NK4A136.group	Concentrate	yes	-3.1072	0.702076	0.0042651
Family.XIII.AD3011.group	Concentrate	yes	-2.98481	0.388668	2.58433e-05
Ruminococcaceae.UCG.011	Concentrate	yes	-2.9058	0.782736	0.0152883
Bacteria_Firmicutes_Clostridia_Clostridiales_Peptococcaceae_uncultured	Concentrate	yes	-2.79096	0.818751	0.0253149
Ruminococcaceae.NK4A214.group	Concentrate	yes	-2.69917	0.507077	0.00090049
Lachnospiraceae.UCG.010	Concentrate	yes	-2.66222	0.707952	0.0140059
Erysipelotrichaceae.UCG.008	Concentrate	yes	-2.63432	0.756905	0.0220381
Bacteria_Firmicutes_Clostridia_Clostridiales_Christensenellaceae_uncultured	Concentrate	yes	-2.63202	0.561824	0.00262506
Ruminococcaceae.UCG.005	Concentrate	yes	-2.61409	0.508046	0.0011915
Ruminococcaceae.UCG.010	Concentrate	yes	-2.58449	0.686681	0.0140059
XBB1006	Concentrate	yes	-2.57861	0.66573	0.0116094
Lachnospiraceae.NK3A20.group	Concentrate	yes	-2.53604	0.632689	0.00893726
probable.genus.10	Concentrate	yes	-2.50409	0.597337	0.00635986
Streptococcus	Concentrate	yes	-2.45336	0.766599	0.0375578
FD2005	Concentrate	yes	-2.43845	0.784061	0.0426925
Bacteria_Tenericutes_Mollicutes_Mollicutes.RF39_uncultured.rumen.bacterium_uncultured.rumen.bacterium	Concentrate	yes	-2.42062	0.745095	0.0352684
Ruminococcaceae.UCG.012	Concentrate	yes	-2.42006	0.464379	0.00106881
Mogibacterium	Concentrate	yes	-2.41843	0.59851	0.00848862
Butyrivibrio.2	Concentrate	yes	-2.40568	0.661842	0.0175077
X.Eubacterium..ruminantium.group	Concentrate	yes	-2.31099	0.744435	0.0426925
X.Eubacterium..saphenum.group	Concentrate	yes	-2.30423	0.464232	0.00164257
Lachnospiraceae.NK4B4.group	Concentrate	yes	-2.28386	0.543201	0.00631624
X.Eubacterium..brachy.group	Concentrate	yes	-2.28099	0.636537	0.0191064
Bacteria_Bacteroidetes_Bacteroidia_Bacteroidales_Bacteroidetes.BD2.2_uncultured.rumen.bacterium	Concentrate	yes	-2.25422	0.708371	0.0385249
Pseudobutyrivibrio	Concentrate	yes	-2.25012	0.628536	0.0191064
Bacteria_Kiritimatiellaeota_Kiritimatiellae_WCHB1.41_uncultured.rumen.bacterium_uncultured.rumen.bacterium	Concentrate	yes	-2.1508	0.710724	0.0479061
Oribacterium	Concentrate	yes	-2.13505	0.678093	0.0403384
X.Eubacterium..coprostanoligenes.group	Concentrate	yes	-2.0248	0.569827	0.0199294
Ruminococcaceae.UCG.004	Concentrate	yes	-2.01874	0.363788	0.000624038
Anaerovibrio	Concentrate	yes	2.01093	0.660004	0.0471071
Prevotellaceae.YAB2003.group	Concentrate	yes	2.0986	0.542141	0.0116094
Sphaerochaeta	Concentrate	yes	2.32455	0.740685	0.0407059
Succinivibrio	Concentrate	yes	2.40016	0.682268	0.0208795
Faecalibacterium	Concentrate	yes	2.53395	0.728264	0.0220381
Syntrophococcus	Concentrate	yes	2.5471	0.628697	0.00845477
Roseburia	Concentrate	yes	2.5561	0.574819	0.00416739
Subdoligranulum	Concentrate	yes	2.58713	0.85511	0.0479061
X.Ruminococcus..gauvreauii.group	Concentrate	yes	2.65922	0.616968	0.00523924
X.Eubacterium..eligens.group	Concentrate	yes	2.8379	0.897337	0.0396606
Bifidobacterium	Concentrate	yes	3.30778	0.935381	0.0203675
Lactobacillus	Concentrate	yes	3.36239	0.608034	0.000628009
Dialister	Concentrate	yes	3.5409	1.15941	0.0469582
Pseudoramibacter	Concentrate	yes	3.98831	0.438802	5.44098e-06
Megasphaera	Concentrate	yes	4.19926	0.717549	0.000363691
Sharpea	Concentrate	yes	4.32464	0.511754	1.1377e-05
Succinivibrionaceae.UCG.001	Concentrate	yes	4.33893	0.545734	1.75364e-05
Mitsuokella	Concentrate	yes	4.74493	0.423098	1.49104e-06
Acidaminococcus	Concentrate	yes	4.90858	0.486946	3.51386e-06
Prevotella.7	Concentrate	yes	5.8151	1.31944	0.00434312

## Sheet: Jejunum
feature	metadata	value	coef	stderr	qval
X.Eubacterium..hallii.group	Concentrate	yes	-5.21353	0.546287	4.93308e-06
Family.XIII.UCG.001	Concentrate	yes	-4.90184	0.61323	2.90642e-05
Ruminiclostridium.9	Concentrate	yes	-4.80108	0.51177	4.93308e-06
Coprococcus.1	Concentrate	yes	-4.53974	0.482707	4.93308e-06
Ruminococcaceae.UCG.013	Concentrate	yes	-4.53517	0.408998	2.10187e-06
Christensenellaceae.R.7.group	Concentrate	yes	-4.16798	0.408296	3.60239e-06
Lachnospiraceae.UCG.002	Concentrate	yes	-4.06044	0.780012	0.00203719
Bacteria_Firmicutes_Clostridia_Clostridiales_Ruminococcaceae_uncultured	Concentrate	yes	-3.94591	0.63777	0.000368441
Atopobium	Concentrate	yes	-3.93707	0.824562	0.00382371
Erysipelotrichaceae.UCG.009	Concentrate	yes	-3.8586	0.547844	9.57323e-05
DNF00809	Concentrate	yes	-3.8484	0.569707	0.000151449
Lachnospiraceae.XPB1014.group	Concentrate	yes	-3.72856	0.509746	6.99983e-05
Lachnospiraceae.NK3A20.group	Concentrate	yes	-3.7116	0.647953	0.000861641
Raoultibacter	Concentrate	yes	-3.64961	0.910525	0.0159825
X.Anaerorhabdus..furcosa.group	Concentrate	yes	-3.6237	0.545922	0.000176145
Lachnospiraceae.UCG.008	Concentrate	yes	-3.61729	0.716021	0.0025231
Defluviitaleaceae.UCG.011	Concentrate	yes	-3.50175	0.661504	0.00180748
Marvinbryantia	Concentrate	yes	-3.43075	0.550891	0.000361783
Ruminococcaceae.UCG.002	Concentrate	yes	-3.36353	0.636063	0.00180748
Bacteria_Actinobacteria_Coriobacteriia_Coriobacteriales_Eggerthellaceae_uncultured	Concentrate	yes	-3.25941	0.679804	0.00379714
Ruminococcaceae.UCG.011	Concentrate	yes	-3.25649	0.8254	0.0168617
Candidatus.Saccharimonas	Concentrate	yes	-2.97633	0.409968	6.99983e-05
Enterorhabdus	Concentrate	yes	-2.97404	0.770463	0.018036
Family.XIII.AD3011.group	Concentrate	yes	-2.94555	0.403755	6.99983e-05
Erysipelotrichaceae.UCG.008	Concentrate	yes	-2.84563	0.586904	0.0035144
Ruminococcaceae.NK4A214.group	Concentrate	yes	-2.77922	0.501484	0.00118855
Tyzzerella.3	Concentrate	yes	-2.72405	0.693259	0.0170209
Bacteria_Cyanobacteria_Melainabacteria_Gastranaerophilales_uncultured.rumen.bacterium_uncultured.rumen.bacterium	Concentrate	yes	-2.68593	0.696069	0.018036
Ruminococcaceae.UCG.014	Concentrate	yes	-2.63234	0.73601	0.0292885
Saccharofermentans	Concentrate	yes	-2.56302	0.514213	0.00274358
Coprococcus.2	Hay_quality	medium	-2.49568	0.724057	0.0366034
Bacteria_Actinobacteria_Actinobacteria_Actinomycetales_Actinomycetaceae_uncultured	Concentrate	yes	-2.4247	0.649205	0.0220928
Anaerovorax	Concentrate	yes	-2.42421	0.610501	0.0163743
X.Eubacterium..brachy.group	Concentrate	yes	-2.40962	0.641565	0.021568
Ruminococcus.1	Concentrate	yes	-2.20001	0.66431	0.0481182
X.Eubacterium..saphenum.group	Concentrate	yes	-2.17747	0.478407	0.00539991
Bacteria_Tenericutes_Mollicutes_Mollicutes.RF39_uncultured.rumen.bacterium_uncultured.rumen.bacterium	Concentrate	yes	-2.12925	0.597711	0.0296107
Lachnospiraceae.UCG.006	Concentrate	yes	-2.10887	0.459217	0.00526899
Faecalicoccus	Concentrate	yes	2.14376	0.537278	0.0161321
Acidaminococcus	Concentrate	yes	2.5626	0.663049	0.018036
X.Ruminococcus..gauvreauii.group	Concentrate	yes	2.61322	0.518169	0.0025231
Syntrophococcus	Concentrate	yes	2.96035	0.690512	0.00923796
Bacillus	Hay_quality	medium	3.10997	0.682848	0.00539991
Megasphaera	Concentrate	yes	3.32019	0.848409	0.0171888
Mitsuokella	Concentrate	yes	3.696	0.712671	0.00203719
Pseudoramibacter	Concentrate	yes	4.26431	0.549535	3.85932e-05
Sharpea	Concentrate	yes	4.44034	0.484362	5.72257e-06

## Sheet: Colon
feature	metadata	value	coef	stderr	qval
Lachnoclostridium.10	Concentrate	yes	-5.81973	0.71895	3.4686e-05
Ruminiclostridium	Concentrate	yes	-5.6178	0.783232	8.71047e-05
Ruminococcaceae.UCG.010	Concentrate	yes	-5.56555	0.960435	0.00057246
Flavonifractor	Concentrate	yes	-5.35273	0.694247	5.27599e-05
Romboutsia	Concentrate	yes	-5.20907	1.1114	0.00295733
Ruminococcaceae.UCG.009	Concentrate	yes	-5.16017	0.694964	6.92088e-05
Tyzzerella.4	Concentrate	yes	-5.00568	0.932862	0.000954853
Bacteria_Bacteroidetes_Bacteroidia_Bacteroidales_Bacteroidales.RF16.group_uncultured.Porphyromonadaceae.bacterium	Concentrate	yes	-4.98756	1.09957	0.00347178
Akkermansia	Concentrate	yes	-4.85383	1.26563	0.0117433
Ruminococcaceae.UCG.013	Concentrate	yes	-4.84711	0.705841	0.000127033
Paeniclostridium	Concentrate	yes	-4.54882	1.48296	0.0447364
Bacteria_Firmicutes_Clostridia_Clostridiales_Family.XIII_uncultured	Concentrate	yes	-4.26729	0.878703	0.00217558
Alistipes	Concentrate	yes	-4.18597	1.20988	0.0225289
X.Anaerorhabdus..furcosa.group	Concentrate	yes	-4.16518	0.374906	9.04172e-07
X.Eubacterium..brachy.group	Concentrate	yes	-4.11618	0.650673	0.000269926
Bacteria_Bacteroidetes_Bacteroidia_Bacteroidales_F082_uncultured.bacterium	Concentrate	yes	-4.10281	1.14154	0.0174937
Turicibacter	Concentrate	yes	-4.0499	1.17967	0.0232917
Bacteria_Firmicutes_Clostridia_Clostridiales_Clostridiales.vadinBB60.group_uncultured.bacterium	Concentrate	yes	-3.78957	0.869285	0.00458
Prevotellaceae.UCG.004	Concentrate	yes	-3.71327	0.884139	0.0062185
Candidatus.Soleaferrea	Concentrate	yes	-3.45337	0.607999	0.000658115
X.Eubacterium..coprostanoligenes.group	Concentrate	yes	-3.18911	0.716814	0.00409392
Christensenellaceae.R.7.group	Concentrate	yes	-3.05036	0.563466	0.00089596
Ruminococcaceae.UCG.002	Concentrate	yes	-3.03731	0.451479	0.000152107
Bacteria_Cyanobacteria_Melainabacteria_Gastranaerophilales_uncultured.rumen.bacterium_uncultured.rumen.bacterium	Concentrate	yes	-3.00127	0.885425	0.0252555
Bacteria_Tenericutes_Mollicutes_Izimaplasmatales_uncultured.bacterium_uncultured.bacterium	Concentrate	yes	-2.99792	0.65809	0.00340204
Defluviitaleaceae.UCG.011	Concentrate	yes	-2.98248	0.548587	0.000885184
Lachnospiraceae.NK3A20.group	Concentrate	yes	-2.84256	0.496193	0.000623704
Lachnospiraceae.UCG.002	Concentrate	yes	-2.83302	0.456391	0.000296223
Faecalitalea	Concentrate	yes	-2.8045	0.781194	0.0174937
DNF00809	Concentrate	yes	-2.69717	0.495997	0.000885184
Collinsella	Hay_quality	medium	-2.65969	0.643943	0.00684629
Bacteria_Firmicutes_Clostridia_Clostridiales_Ruminococcaceae_uncultured	Concentrate	yes	-2.61643	0.596709	0.0045108
Dielma	Concentrate	yes	-2.56341	0.558048	0.00320664
Erysipelotrichaceae.UCG.009	Concentrate	yes	-2.48275	0.690766	0.0174937
Ruminococcaceae.UCG.004	Concentrate	yes	-2.4699	0.425421	0.00057246
Atopobium	Concentrate	yes	-2.45567	0.643754	0.0120857
Ruminococcaceae.UCG.005	Concentrate	yes	-2.38103	0.51112	0.00295834
Bacteria_Firmicutes_Clostridia_Clostridiales_Christensenellaceae_uncultured	Concentrate	yes	-2.23967	0.611032	0.0154995
X.Eubacterium..hallii.group	Concentrate	yes	-2.2074	0.432831	0.00155114
Candidatus.Saccharimonas	Concentrate	yes	-2.18671	0.430626	0.00157442
Parvibacter	Concentrate	yes	-2.13927	0.389154	0.000842555
Ruminiclostridium.9	Concentrate	yes	-2.10473	0.57136	0.0151136
Ruminococcaceae.NK4A214.group	Concentrate	yes	-2.09852	0.673584	0.0418014
Bacteria_Actinobacteria_Coriobacteriia_Coriobacteriales_Eggerthellaceae_uncultured	Concentrate	yes	-2.02755	0.523465	0.010983
Bacteria_Tenericutes_Mollicutes_Mollicutes.RF39_uncultured.rumen.bacterium_uncultured.rumen.bacterium	Concentrate	yes	-2.02273	0.401761	0.00167266
Bacteria_Tenericutes_Mollicutes_Izimaplasmatales_uncultured.bacterium_uncultured.bacterium	Hay_quality	medium	2.02778	0.65809	0.0439284
Faecalicoccus	Concentrate	yes	2.07422	0.415655	0.00178306
Pseudoramibacter	Concentrate	yes	2.29676	0.440226	0.00125518
Prevotella.7	Concentrate	yes	2.32207	0.672178	0.0225289
Lachnospiraceae.UCG.004	Concentrate	yes	2.58093	0.647855	0.00908234
Pseudoflavonifractor	Concentrate	yes	2.64733	0.606928	0.00458
X.Ruminococcus..gauvreauii.group	Concentrate	yes	2.81794	0.439757	0.000258681
Sutterella	Concentrate	yes	2.8465	0.91208	0.0418014
Syntrophococcus	Concentrate	yes	3.05153	0.546806	0.000770572
X.Eubacterium..xylanophilum.group	Concentrate	yes	3.07258	0.961708	0.0365467
Sharpea	Concentrate	yes	3.10147	0.670729	0.00307326
X.Ruminococcus..torques.group	Concentrate	yes	3.12479	0.823284	0.0124034
Bacteria_Cyanobacteria_Melainabacteria_Gastranaerophilales_uncultured.bacterium_uncultured.bacterium	Hay_quality	medium	3.1341	0.56705	0.000824725
Subdoligranulum	Concentrate	yes	3.20464	1.01371	0.0388084
Sellimonas	Concentrate	yes	3.58892	0.762826	0.00292061
Bifidobacterium	Concentrate	yes	3.65795	0.858986	0.00558386
Bacteria_Bacteroidetes_Bacteroidia_Bacteroidales_F082_uncultured.bacterium	Hay_quality	medium	3.75792	1.14154	0.0307895
Bacteria_Bacteroidetes_Bacteroidia_Bacteroidales_Prevotellaceae_uncultured	Concentrate	yes	3.77677	1.15018	0.0309518
Lachnoclostridium	Concentrate	yes	3.94804	0.625052	0.000269926
Blautia	Concentrate	yes	3.97821	0.302875	1.39258e-07
Parabacteroides	Concentrate	yes	4.13283	1.01843	0.00786677
Succinivibrio	Concentrate	yes	4.25019	0.712566	0.000451572
Intestinibacter	Concentrate	yes	4.56717	0.730937	0.000289705
Fournierella	Concentrate	yes	4.78415	0.694208	0.000127033
Prevotella.2	Concentrate	yes	4.79795	1.23794	0.010983
Erysipelotrichaceae.UCG.003	Concentrate	yes	4.88232	1.04847	0.00295834
Anaerovibrio	Concentrate	yes	4.95553	0.690353	8.71047e-05
Lachnospiraceae.ND3007.group	Concentrate	yes	4.99138	0.652055	5.27599e-05
Faecalibacterium	Concentrate	yes	6.33014	0.677544	5.79479e-06
Prevotella.9	Concentrate	yes	7.12849	0.663749	1.00179e-06
