# Supplementary material for: Dietary carbohydrate sources differently prime the microbial ecosystem but not the epithelial gene expression profile along the complete gut of young calves
Source: Anim Microbiome. 2024 Mar 13;6:12. doi: 10.1186/s42523-024-00297-5 (PMC10935977; doi:10.1186/s42523-024-00297-5)
Supplement: Supplementary file 2 — Supplementary Material 2 [file 42523_2024_297_MOESM2_ESM.xlsx]

## Sheet: Per matrix, phylum
Total read counts									Relative counts (%)
Matrix	Abomasum	Colon	Duodenum	Jejunum	Reticulum	Rumen(fluid)	Rumen(solid)		Matrix	Abomasum	Colon	Duodenum	Jejunum	Reticulum	Rumen(fluid)	Rumen(solid)
Acidobacteria	90	149	87	290	75	182	94		Acidobacteria	0.0138074	0.0265232	0.0130829	0.0389859	0.01344	0.0300097	0.0161273
Actinobacteria	33473	37365	52452	95519	26281	32304	27619		Actinobacteria	5.13527	6.65127	7.88761	12.841	4.70955	5.32656	4.73851
Bacteroidetes	167060	88270	111447	60959	145313	152240	151604		Bacteroidetes	25.6296	15.7128	16.7591	8.19498	26.0401	25.1026	26.0103
Chloroflexi	90	79	209	313	46	118	114		Chloroflexi	0.0138074	0.0140626	0.0314289	0.0420779	0.0082432	0.0194569	0.0195587
Cyanobacteria	773	846	544	577	880	1515	749		Cyanobacteria	0.11859	0.150595	0.0818055	0.0775686	0.157696	0.249806	0.128504
Dependentiae	5	0	0	36	0	2	0		Dependentiae	0.000767077	0	0	0.00483963	0	0.000329777	0
Elusimicrobia	66	192	121	360	68	170	116		Elusimicrobia	0.0101254	0.0341776	0.0181957	0.0483963	0.0121856	0.0280311	0.0199018
Entotheonellaeota	2	11	5	3	2	7	9		Entotheonellaeota	0.000306831	0.00195809	0.000751889	0.000403303	0.0003584	0.00115422	0.0015441
Epsilonbacteraeota	81	1662	157	307	83	82	155		Epsilonbacteraeota	0.0124266	0.29585	0.0236093	0.0412713	0.0148736	0.0135209	0.0265929
Fibrobacteres	7201	1410	4315	1853	5794	5164	12452		Fibrobacteres	1.10474	0.250992	0.64888	0.249107	1.03828	0.851485	2.13635
Firmicutes	300092	357238	367704	437331	262553	282914	258427		Firmicutes	46.0387	63.5913	55.2945	58.7923	47.0495	46.6493	44.3376
Fusobacteria	34	2	30	759	21	12	8		Fusobacteria	0.00521612	0.000356016	0.00451133	0.102036	0.0037632	0.00197866	0.00137254
Gemmatimonadetes	18	32	16	97	18	39	37		Gemmatimonadetes	0.00276148	0.00569626	0.00240604	0.0130401	0.0032256	0.00643066	0.00634799
Kiritimatiellaeota	188	33	209	186	174	424	160		Kiritimatiellaeota	0.0288421	0.00587427	0.0314289	0.0250048	0.0311808	0.0699128	0.0274508
Latescibacteria	0	0	4	72	0	2	3		Latescibacteria	0	0	0.000601511	0.00967927	0	0.000329777	0.000514702
Lentisphaerae	32	27	19	39	11	7	23		Lentisphaerae	0.00490929	0.00480622	0.00285718	0.00524294	0.0019712	0.00115422	0.00394605
Nanoarchaeaeota	0	0	0	41	0	0	0		Nanoarchaeaeota	0	0	0	0.0055118	0	0	0
Nitrospirae	13	20	12	141	8	29	16		Nitrospirae	0.0019944	0.00356016	0.00180453	0.0189552	0.0014336	0.00478177	0.00274508
Patescibacteria	160	100	291	410	117	126	158		Patescibacteria	0.0245465	0.0178008	0.0437599	0.055118	0.0209664	0.020776	0.0271076
Planctomycetes	0	12	0	11	21	0	0		Planctomycetes	0	0.0021361	0	0.00147878	0.0037632	0	0
Proteobacteria	96128	32620	67161	41219	77029	96113	76152		Proteobacteria	14.7475	5.80663	10.0995	5.54125	13.8036	15.8479	13.0652
Rokubacteria	0	10	3	0	3	5	2		Rokubacteria	0	0.00178008	0.000451133	0	0.0005376	0.000824443	0.000343134
Spirochaetes	14514	5305	12604	4325	11869	7735	20110		Spirochaetes	2.22667	0.944333	1.89536	0.581428	2.12692	1.27541	3.45022
Synergistetes	94	23	56	114	96	89	95		Synergistetes	0.014421	0.00409419	0.00842115	0.0153255	0.0172032	0.0146751	0.0162989
Tenericutes	1170	1387	7545	37700	1245	1920	1320		Tenericutes	0.179496	0.246897	1.1346	5.06817	0.223104	0.316586	0.226469
Verrucomicrobia	60	8332	91	228	55	91	54		Verrucomicrobia	0.00920492	1.48316	0.0136844	0.030651	0.00985599	0.0150049	0.00926463
WPS-2	24	5	34	29	21	38	25		WPS-2	0.00368197	0.000890041	0.00511284	0.00389859	0.0037632	0.00626577	0.00428918
Sum	621368	535130	625116	682919	531783	581328	549502
Total sum	4127146
