# Supplementary material for: Dietary carbohydrate sources differently prime the microbial ecosystem but not the epithelial gene expression profile along the complete gut of young calves
Source: Anim Microbiome. 2024 Mar 13;6:12. doi: 10.1186/s42523-024-00297-5 (PMC10935977; doi:10.1186/s42523-024-00297-5)
Supplement: Supplementary file 4 — Supplementary Material 4 [file 42523_2024_297_MOESM4_ESM.xlsx]

## Sheet: Overview
Gut location	feature	metadata	value	coef	stderr	qval
Abomasum	CENTFERM.PWY	Concentrate	yes	-2.19254	0.488143	0.00292475
Abomasum	FAO.PWY	Concentrate	yes	-2.39229	0.529365	0.00286201
Abomasum	FUC.RHAMCAT.PWY	Concentrate	yes	-2.17007	0.422031	0.00104834
Abomasum	FUCCAT.PWY	Concentrate	yes	-2.289	0.433105	0.000905812
Abomasum	GLUCOSE1PMETAB.PWY	Concentrate	yes	3.40402	0.353768	3.07486e-06
Abomasum	KDO.NAGLIPASYN.PWY	Concentrate	yes	2.78091	0.407288	9.53073e-05
Abomasum	LEU.DEG2.PWY	Concentrate	yes	-2.63092	0.433103	0.000252199
Abomasum	NADSYN.PWY	Concentrate	yes	-2.2389	0.578793	0.00807458
Abomasum	P125.PWY	Concentrate	yes	-2.73735	0.501241	0.000685239
Abomasum	P261.PWY	Concentrate	yes	-2.96518	0.539955	0.000673359
Abomasum	P341.PWY	Concentrate	yes	-2.17052	0.722977	0.037148
Abomasum	PPGPPMET.PWY	Concentrate	yes	3.81508	0.409878	3.27012e-06
Abomasum	PWY.181	Concentrate	yes	2.3637	0.626669	0.00953515
Abomasum	PWY.3781	Concentrate	yes	-2.89268	0.555965	0.000974151
Abomasum	PWY.4984	Concentrate	yes	-2.50054	0.779649	0.025355
Abomasum	PWY.5177	Concentrate	yes	-2.29005	0.516326	0.00314597
Abomasum	PWY.5651	Concentrate	yes	-2.24361	0.57989	0.00807458
Abomasum	PWY.5747	Concentrate	yes	-2.91905	1.02827	0.0500533
Abomasum	PWY.5823	Concentrate	yes	-2.12072	0.510251	0.00503369
Abomasum	PWY.5837	Concentrate	yes	3.1872	0.317678	3.07486e-06
Abomasum	PWY.5838	Concentrate	yes	2.22475	0.250345	3.95367e-06
Abomasum	PWY.5840	Concentrate	yes	2.18183	0.245437	3.95367e-06
Abomasum	PWY.5855	Concentrate	yes	2.60549	0.493957	0.000905812
Abomasum	PWY.5856	Concentrate	yes	2.60549	0.493957	0.000905812
Abomasum	PWY.5857	Concentrate	yes	2.60549	0.493957	0.000905812
Abomasum	PWY.5861	Concentrate	yes	2.56391	0.272278	3.07486e-06
Abomasum	PWY.5863	Concentrate	yes	3.10097	0.308356	3.07486e-06
Abomasum	PWY.5897	Concentrate	yes	2.33148	0.257749	3.51459e-06
Abomasum	PWY.5898	Concentrate	yes	2.33148	0.257749	3.51459e-06
Abomasum	PWY.5899	Concentrate	yes	2.33148	0.257749	3.51459e-06
Abomasum	PWY.5920	Concentrate	yes	-2.64551	0.559447	0.00197009
Abomasum	PWY.6588	Concentrate	yes	-2.52952	0.313265	1.33257e-05
Abomasum	PWY.6590	Concentrate	yes	-2.16976	0.481867	0.00292475
Abomasum	PWY.6708	Concentrate	yes	2.60549	0.493957	0.000905812
Abomasum	PWY.6876	Concentrate	yes	-3.44916	1.15195	0.0375537
Abomasum	PWY.7198	Concentrate	yes	-2.19748	0.419081	0.000929526
Abomasum	PWY.7210	Concentrate	yes	-2.17576	0.413328	0.00090828
Abomasum	PWY.7332	Concentrate	yes	-2.05675	0.613314	0.0193872
Abomasum	PWY0.1241	Concentrate	yes	2.18975	0.337371	0.000135191
Abomasum	PWY0.1479	Concentrate	yes	2.30948	0.231472	3.07486e-06
Abomasum	PWY0.1533	Concentrate	yes	-2.62518	0.567607	0.00240551
Abomasum	SO4ASSIM.PWY	Concentrate	yes	-2.08025	0.380069	0.000683248
Abomasum	TYRFUMCAT.PWY	Concentrate	yes	-2.57167	0.509222	0.00115573
Abomasum	UBISYN.PWY	Concentrate	yes	2.74209	0.424023	0.000135191
Colon	GOLPDLCAT.PWY	Concentrate	yes	2.06113	0.568135	0.0208482
Colon	P163.PWY	Concentrate	yes	-2.12441	0.260225	6.84335e-05
Colon	P562.PWY	Concentrate	yes	2.31325	0.359083	0.000375913
Colon	PPGPPMET.PWY	Concentrate	yes	2.31056	0.345546	0.000315371
Colon	PWY.4722	Concentrate	yes	-2.51909	0.827555	0.049914
Colon	PWY.5005	Concentrate	yes	-2.37821	0.568628	0.00946359
Colon	PWY.5415	Concentrate	yes	-2.2722	0.576697	0.0128442
Colon	PWY.6383	Concentrate	yes	-2.785	0.903377	0.0490845
Colon	PWY.6749	Concentrate	yes	2.79093	0.361166	0.0001027
Colon	PWY.7198	Concentrate	yes	2.42415	0.359221	0.000315371
Colon	PWY.7210	Concentrate	yes	2.23975	0.346472	0.000375913
Colon	PWY.7237	Concentrate	yes	2.79889	0.383856	0.000155781
Colon	PWY.7332	Concentrate	yes	-2.15269	0.491251	0.00735749
Duodenum	FUC.RHAMCAT.PWY	Concentrate	yes	-2.41111	0.316702	4.53772e-05
Duodenum	FUCCAT.PWY	Concentrate	yes	-2.63307	0.360819	4.53772e-05
Duodenum	GLUCOSE1PMETAB.PWY	Concentrate	yes	3.59963	0.463504	4.53772e-05
Duodenum	KDO.NAGLIPASYN.PWY	Concentrate	yes	2.68442	0.335112	3.90265e-05
Duodenum	P125.PWY	Concentrate	yes	-2.5214	0.539553	0.00231048
Duodenum	P163.PWY	Concentrate	yes	-2.3093	0.320296	4.83432e-05
Duodenum	P261.PWY	Concentrate	yes	-2.01368	0.467033	0.00419087
Duodenum	P341.PWY	Concentrate	yes	-3.2109	0.658159	0.00182585
Duodenum	PPGPPMET.PWY	Concentrate	yes	3.3368	0.423655	4.29608e-05
Duodenum	PWY.4984	Concentrate	yes	-2.29371	0.641275	0.014391
Duodenum	PWY.5180	Concentrate	yes	-2.38798	0.775093	0.0353659
Duodenum	PWY.5182	Concentrate	yes	-2.38798	0.775093	0.0353659
Duodenum	PWY.5837	Concentrate	yes	2.64434	0.370073	5.20629e-05
Duodenum	PWY.5838	Concentrate	yes	2.06656	0.282946	4.53772e-05
Duodenum	PWY.5840	Concentrate	yes	2.01895	0.271341	4.53772e-05
Duodenum	PWY.5855	Concentrate	yes	2.72261	0.436914	0.000165474
Duodenum	PWY.5856	Concentrate	yes	2.72261	0.436914	0.000165474
Duodenum	PWY.5857	Concentrate	yes	2.72261	0.436914	0.000165474
Duodenum	PWY.5861	Concentrate	yes	2.33619	0.307597	4.53772e-05
Duodenum	PWY.5863	Concentrate	yes	2.57016	0.355261	4.83393e-05
Duodenum	PWY.5897	Concentrate	yes	2.12274	0.28788	4.53772e-05
Duodenum	PWY.5898	Concentrate	yes	2.12274	0.28788	4.53772e-05
Duodenum	PWY.5899	Concentrate	yes	2.12274	0.28788	4.53772e-05
Duodenum	PWY.6470	Concentrate	yes	-2.39882	0.697152	0.0175011
Duodenum	PWY.6588	Concentrate	yes	-3.01081	0.225738	1.49798e-07
Duodenum	PWY.6708	Concentrate	yes	2.72261	0.436914	0.000165474
Duodenum	PWY.6876	Concentrate	yes	-3.03297	0.98679	0.0354461
Duodenum	PWY.7090	Concentrate	yes	-2.42278	0.623349	0.00795095
Duodenum	PWY.7198	Concentrate	yes	-2.11509	0.486468	0.00396919
Duodenum	PWY.7210	Concentrate	yes	-2.07748	0.479242	0.00403302
Duodenum	PWY.7328	Concentrate	yes	2.35674	0.35221	9.31789e-05
Duodenum	PWY.7332	Concentrate	yes	-3.34947	0.70814	0.00216849
Duodenum	PWY0.1241	Concentrate	yes	2.38416	0.349462	7.80057e-05
Duodenum	PWY0.1415	Concentrate	yes	2.32983	0.385901	0.000224275
Duodenum	PWY0.1479	Concentrate	yes	2.33476	0.248324	7.22463e-06
Duodenum	PWY0.1533	Concentrate	yes	-2.81507	0.402067	6.41216e-05
Duodenum	UBISYN.PWY	Concentrate	yes	2.78427	0.435954	0.000139246
Jejunum	FAO.PWY	Concentrate	yes	-2.15864	0.550385	0.0178404
Jejunum	FUC.RHAMCAT.PWY	Concentrate	yes	-2.30817	0.35763	0.000546695
Jejunum	FUCCAT.PWY	Concentrate	yes	-2.58111	0.408163	0.000546695
Jejunum	GALACTARDEG.PWY	Concentrate	yes	-2.01312	0.405379	0.00316466
Jejunum	GLUCARGALACTSUPER.PWY	Concentrate	yes	-2.01312	0.405379	0.00316466
Jejunum	LACTOSECAT.PWY	Concentrate	yes	-2.80026	0.510726	0.00139124
Jejunum	P125.PWY	Concentrate	yes	-2.64347	0.567936	0.00571457
Jejunum	P261.PWY	Concentrate	yes	-3.3841	0.735474	0.00620063
Jejunum	P341.PWY	Concentrate	yes	-3.02278	0.824527	0.0287059
Jejunum	PWY.3781	Concentrate	yes	-2.35699	0.562752	0.011048
Jejunum	PWY.4361	Concentrate	yes	-2.28074	0.663514	0.0401883
Jejunum	PWY.4984	Concentrate	yes	-2.46564	0.586482	0.011048
Jejunum	PWY.5177	Concentrate	yes	-2.05304	0.459859	0.00699271
Jejunum	PWY.6383	Concentrate	yes	-3.19409	0.834823	0.0210932
Jejunum	PWY.6588	Concentrate	yes	-2.45199	0.285781	0.000108388
Jejunum	PWY.6728	Concentrate	yes	-2.62027	0.6521	0.015114
Jejunum	PWY.6906	Concentrate	yes	-2.60633	0.624532	0.011048
Jejunum	PWY.7090	Concentrate	yes	-2.60869	0.582692	0.00699253
Jejunum	PWY.7332	Concentrate	yes	-3.26901	0.719804	0.00657819
Jejunum	PWY.7527	Concentrate	yes	-2.27853	0.662796	0.0401883
Jejunum	PWY0.1533	Concentrate	yes	-2.39525	0.546713	0.0081462
Jejunum	PWY1G.0	Concentrate	yes	-3.69254	0.993374	0.0261954
Jejunum	METHANOGENESIS.PWY	Hay_quality	medium	2.54481	0.702344	0.029834
Jejunum	PWY.4361	Hay_quality	medium	2.99798	0.663514	0.00657819
Jejunum	PWY.5941	Hay_quality	medium	3.86582	1.00099	0.0199085
Jejunum	PWY.7527	Hay_quality	medium	2.99527	0.662796	0.00657819
Reticulum	CATECHOL.ORTHO.CLEAVAGE.PWY	Concentrate	yes	-2.90499	0.838132	0.0139347
Reticulum	CENTFERM.PWY	Concentrate	yes	-3.12356	0.374146	9.2824e-06
Reticulum	CODH.PWY	Concentrate	yes	-2.65162	0.521358	0.000798449
Reticulum	FAO.PWY	Concentrate	yes	-3.3342	0.395791	8.63302e-06
Reticulum	FUC.RHAMCAT.PWY	Concentrate	yes	-2.7512	0.323829	8.32352e-06
Reticulum	FUCCAT.PWY	Concentrate	yes	-2.8129	0.361116	1.7497e-05
Reticulum	GLUCARDEG.PWY	Concentrate	yes	-2.14417	0.326901	9.19895e-05
Reticulum	GLUCOSE1PMETAB.PWY	Concentrate	yes	3.65022	0.317441	9.81255e-07
Reticulum	GLYOXYLATE.BYPASS	Concentrate	yes	-2.40015	0.581341	0.00412361
Reticulum	KDO.NAGLIPASYN.PWY	Concentrate	yes	3.1607	0.50503	0.000144149
Reticulum	LEU.DEG2.PWY	Concentrate	yes	-3.4452	0.429392	1.34664e-05
Reticulum	NAD.BIOSYNTHESIS.II	Concentrate	yes	2.1644	0.271706	1.41123e-05
Reticulum	NADSYN.PWY	Concentrate	yes	-3.02262	0.543893	0.00036025
Reticulum	P125.PWY	Concentrate	yes	-3.44329	0.490583	5.0174e-05
Reticulum	P261.PWY	Concentrate	yes	-3.50268	0.349466	2.0525e-06
Reticulum	P341.PWY	Concentrate	yes	-3.07687	0.885759	0.0139347
Reticulum	P381.PWY	Concentrate	yes	-2.55616	0.861987	0.0328945
Reticulum	PPGPPMET.PWY	Concentrate	yes	4.29712	0.501149	8.13094e-06
Reticulum	PROTOCATECHUATE.ORTHO.CLEAVAGE.PWY	Concentrate	yes	-3.85426	0.687819	0.000345409
Reticulum	PWY.3781	Concentrate	yes	-3.56971	0.396608	4.97779e-06
Reticulum	PWY.4984	Concentrate	yes	-3.72574	0.837957	0.00239398
Reticulum	PWY.5028	Concentrate	yes	-3.32212	0.672112	0.00101388
Reticulum	PWY.5177	Concentrate	yes	-3.24522	0.394287	1.02575e-05
Reticulum	PWY.5180	Concentrate	yes	-2.81976	0.822378	0.0145943
Reticulum	PWY.5182	Concentrate	yes	-2.81976	0.822378	0.0145943
Reticulum	PWY.5345	Concentrate	yes	-2.59597	0.397417	9.51172e-05
Reticulum	PWY.5415	Concentrate	yes	-2.62678	0.736281	0.0117477
Reticulum	PWY.5417	Concentrate	yes	-2.89112	0.819312	0.0125858
Reticulum	PWY.5431	Concentrate	yes	-2.89112	0.819312	0.0125858
Reticulum	PWY.5651	Concentrate	yes	-3.02846	0.544917	0.00036025
Reticulum	PWY.5676	Concentrate	yes	-2.1041	0.275242	2.04135e-05
Reticulum	PWY.5741	Concentrate	yes	-2.62355	0.471543	0.00036025
Reticulum	PWY.5747	Concentrate	yes	-2.29605	0.634912	0.0108095
Reticulum	PWY.5823	Concentrate	yes	-2.0464	0.64729	0.0235265
Reticulum	PWY.5837	Concentrate	yes	3.46584	0.318665	1.24752e-06
Reticulum	PWY.5838	Concentrate	yes	2.40739	0.259802	3.92667e-06
Reticulum	PWY.5840	Concentrate	yes	2.35962	0.257278	4.19023e-06
Reticulum	PWY.5855	Concentrate	yes	3.62208	0.42785	8.32352e-06
Reticulum	PWY.5856	Concentrate	yes	3.62208	0.42785	8.32352e-06
Reticulum	PWY.5857	Concentrate	yes	3.62208	0.42785	8.32352e-06
Reticulum	PWY.5861	Concentrate	yes	2.7792	0.276968	2.0525e-06
Reticulum	PWY.5863	Concentrate	yes	3.36274	0.311467	1.25154e-06
Reticulum	PWY.5897	Concentrate	yes	2.52336	0.266571	3.3286e-06
Reticulum	PWY.5898	Concentrate	yes	2.52336	0.266571	3.3286e-06
Reticulum	PWY.5899	Concentrate	yes	2.52336	0.266571	3.3286e-06
Reticulum	PWY.5920	Concentrate	yes	-2.98795	0.517008	0.000258951
Reticulum	PWY.6182	Concentrate	yes	-2.80181	0.821531	0.0149833
Reticulum	PWY.6588	Concentrate	yes	-2.76809	0.206877	2.12276e-07
Reticulum	PWY.6590	Concentrate	yes	-3.08925	0.370286	9.2824e-06
Reticulum	PWY.6708	Concentrate	yes	3.62208	0.42785	8.32352e-06
Reticulum	PWY.6728	Concentrate	yes	-2.48836	0.554063	0.00222512
Reticulum	PWY.6731	Concentrate	yes	-2.21647	0.713581	0.0258518
Reticulum	PWY.6906	Concentrate	yes	-3.80071	0.799612	0.00138567
Reticulum	PWY.7090	Concentrate	yes	-3.8634	0.973953	0.00566041
Reticulum	PWY.7094	Concentrate	yes	-2.53954	0.677298	0.00861313
Reticulum	PWY.7198	Concentrate	yes	-2.39685	0.549276	0.00275097
Reticulum	PWY.7210	Concentrate	yes	-2.37164	0.542516	0.00272538
Reticulum	PWY.7328	Concentrate	yes	2.06235	0.195283	1.42204e-06
Reticulum	PWY.7332	Concentrate	yes	-3.12431	0.708906	0.00255413
Reticulum	PWY.7374	Concentrate	yes	-2.17355	0.385988	0.000334212
Reticulum	PWY.7376	Concentrate	yes	-2.57471	0.8674	0.0328499
Reticulum	PWY0.1241	Concentrate	yes	2.62478	0.232669	1.08943e-06
Reticulum	PWY0.1415	Concentrate	yes	2.15385	0.165309	2.12276e-07
Reticulum	PWY0.1479	Concentrate	yes	2.96585	0.313895	3.3286e-06
Reticulum	PWY0.1533	Concentrate	yes	-3.21417	0.389943	1.02575e-05
Reticulum	PWY0.321	Concentrate	yes	-2.00346	0.688899	0.0364583
Reticulum	PWY0.41	Concentrate	yes	-2.2243	0.346951	0.000114442
Reticulum	RHAMCAT.PWY	Concentrate	yes	-2.20573	0.39512	0.000356083
Reticulum	SO4ASSIM.PWY	Concentrate	yes	-2.27247	0.385668	0.00022536
Reticulum	SULFATE.CYS.PWY	Concentrate	yes	-2.15374	0.363391	0.00021492
Reticulum	TEICHOICACID.PWY	Concentrate	yes	-2.07525	0.159052	2.12276e-07
Reticulum	TYRFUMCAT.PWY	Concentrate	yes	-3.75907	0.469642	1.35838e-05
Reticulum	UBISYN.PWY	Concentrate	yes	3.67661	0.427831	8.13094e-06
Reticulum	CATECHOL.ORTHO.CLEAVAGE.PWY	Hay_quality	medium	2.7782	0.838132	0.0178713
Reticulum	METHGLYUT.PWY	Hay_quality	medium	2.60562	0.966123	0.0521388
Reticulum	PROTOCATECHUATE.ORTHO.CLEAVAGE.PWY	Hay_quality	medium	2.38645	0.687819	0.0139347
Reticulum	PWY.5417	Hay_quality	medium	2.55053	0.819312	0.0256103
Reticulum	PWY.5431	Hay_quality	medium	2.55053	0.819312	0.0256103
Reticulum	PWY.6182	Hay_quality	medium	2.62372	0.821531	0.022239
Reticulum	PWY.6572	Hay_quality	medium	-3.18441	0.84424	0.00827556
Reticulum	PWY.6906	Hay_quality	medium	2.56769	0.799612	0.0215903
Reticulum	PWY0.42	Hay_quality	medium	2.56679	0.913314	0.0429192
Rumen_fluid	CENTFERM.PWY	Concentrate	yes	-2.64202	0.374213	3.50536e-05
Rumen_fluid	FAO.PWY	Concentrate	yes	-2.81648	0.402426	3.83929e-05
Rumen_fluid	FUC.RHAMCAT.PWY	Concentrate	yes	-2.45343	0.29647	7.72294e-06
Rumen_fluid	FUCCAT.PWY	Concentrate	yes	-2.60144	0.319784	8.92066e-06
Rumen_fluid	GLUCARDEG.PWY	Concentrate	yes	-2.21191	0.433777	0.000761307
Rumen_fluid	GLUCOSE1PMETAB.PWY	Concentrate	yes	3.89495	0.290253	1.73733e-08
Rumen_fluid	GLYOXYLATE.BYPASS	Concentrate	yes	-2.18878	0.705249	0.0269012
Rumen_fluid	KDO.NAGLIPASYN.PWY	Concentrate	yes	3.03551	0.244896	5.01148e-08
Rumen_fluid	LACTOSECAT.PWY	Concentrate	yes	-2.44578	0.493311	0.000933913
Rumen_fluid	LEU.DEG2.PWY	Concentrate	yes	-3.06648	0.307657	8.30625e-07
Rumen_fluid	NAD.BIOSYNTHESIS.II	Concentrate	yes	2.68537	0.240718	1.9099e-07
Rumen_fluid	NADSYN.PWY	Concentrate	yes	-2.48004	0.449382	0.000360711
Rumen_fluid	P125.PWY	Concentrate	yes	-3.41497	0.749462	0.00189698
Rumen_fluid	P261.PWY	Concentrate	yes	-3.3871	0.564966	0.000171509
Rumen_fluid	P281.PWY	Concentrate	yes	-2.80054	0.830309	0.0165115
Rumen_fluid	P341.PWY	Concentrate	yes	-2.25037	0.669439	0.0167349
Rumen_fluid	PPGPPMET.PWY	Concentrate	yes	4.3033	0.264685	8.14377e-09
Rumen_fluid	PWY.3781	Concentrate	yes	-3.10114	0.430923	2.86206e-05
Rumen_fluid	PWY.4984	Concentrate	yes	-2.73912	0.812671	0.0165115
Rumen_fluid	PWY.5088	Concentrate	yes	-2.09304	0.43439	0.00115246
Rumen_fluid	PWY.5177	Concentrate	yes	-2.76218	0.408607	5.41449e-05
Rumen_fluid	PWY.5180	Concentrate	yes	-2.91279	0.779504	0.00854883
Rumen_fluid	PWY.5182	Concentrate	yes	-2.91279	0.779504	0.00854883
Rumen_fluid	PWY.5345	Concentrate	yes	-2.35007	0.321625	2.40898e-05
Rumen_fluid	PWY.5651	Concentrate	yes	-2.48629	0.451054	0.000361817
Rumen_fluid	PWY.5676	Concentrate	yes	-2.2284	0.294418	1.6939e-05
Rumen_fluid	PWY.5741	Concentrate	yes	-3.00078	0.783977	0.00732444
Rumen_fluid	PWY.5747	Concentrate	yes	-2.84445	0.573641	0.000933913
Rumen_fluid	PWY.5837	Concentrate	yes	3.57756	0.240477	8.14377e-09
Rumen_fluid	PWY.5838	Concentrate	yes	2.43347	0.178177	1.41781e-08
Rumen_fluid	PWY.5840	Concentrate	yes	2.3677	0.171535	1.28761e-08
Rumen_fluid	PWY.5855	Concentrate	yes	3.35349	0.231077	8.14377e-09
Rumen_fluid	PWY.5856	Concentrate	yes	3.35349	0.231077	8.14377e-09
Rumen_fluid	PWY.5857	Concentrate	yes	3.35349	0.231077	8.14377e-09
Rumen_fluid	PWY.5861	Concentrate	yes	2.83602	0.195222	8.14377e-09
Rumen_fluid	PWY.5863	Concentrate	yes	3.46263	0.229705	8.14377e-09
Rumen_fluid	PWY.5897	Concentrate	yes	2.55759	0.184216	1.25974e-08
Rumen_fluid	PWY.5898	Concentrate	yes	2.55759	0.184216	1.25974e-08
Rumen_fluid	PWY.5899	Concentrate	yes	2.55759	0.184216	1.25974e-08
Rumen_fluid	PWY.5920	Concentrate	yes	-2.6925	0.338304	1.00537e-05
Rumen_fluid	PWY.6470	Concentrate	yes	-2.55738	0.640195	0.00535544
Rumen_fluid	PWY.6588	Concentrate	yes	-3.19664	0.269237	8.50916e-08
Rumen_fluid	PWY.6590	Concentrate	yes	-2.61099	0.369143	3.48537e-05
Rumen_fluid	PWY.6708	Concentrate	yes	3.35349	0.231077	8.14377e-09
Rumen_fluid	PWY.6728	Concentrate	yes	-3.10329	0.555282	0.000317925
Rumen_fluid	PWY.7090	Concentrate	yes	-2.96389	0.669437	0.00238801
Rumen_fluid	PWY.7094	Concentrate	yes	-2.49086	0.703213	0.0120162
Rumen_fluid	PWY.7198	Concentrate	yes	-2.1978	0.544441	0.0049671
Rumen_fluid	PWY.7210	Concentrate	yes	-2.17552	0.539852	0.00500683
Rumen_fluid	PWY.7328	Concentrate	yes	2.18272	0.177072	5.17334e-08
Rumen_fluid	PWY.7332	Concentrate	yes	-2.90216	0.776028	0.00854883
Rumen_fluid	PWY0.1241	Concentrate	yes	2.56339	0.222024	1.21817e-07
Rumen_fluid	PWY0.1415	Concentrate	yes	2.01584	0.195959	5.5505e-07
Rumen_fluid	PWY0.1479	Concentrate	yes	2.95601	0.142961	4.46425e-10
Rumen_fluid	PWY0.1533	Concentrate	yes	-3.14533	0.494339	9.79279e-05
Rumen_fluid	SO4ASSIM.PWY	Concentrate	yes	-2.37556	0.299758	1.03981e-05
Rumen_fluid	SULFATE.CYS.PWY	Concentrate	yes	-2.24934	0.281804	9.89812e-06
Rumen_fluid	TEICHOICACID.PWY	Concentrate	yes	-2.07213	0.252656	8.36343e-06
Rumen_fluid	TYRFUMCAT.PWY	Concentrate	yes	-2.82935	0.380413	1.99821e-05
Rumen_fluid	UBISYN.PWY	Concentrate	yes	3.4023	0.229894	8.14377e-09
Rumen_solid	CENTFERM.PWY	Concentrate	yes	-3.17167	0.440778	3.25686e-05
Rumen_solid	FAO.PWY	Concentrate	yes	-3.45833	0.507733	5.07011e-05
Rumen_solid	FUC.RHAMCAT.PWY	Concentrate	yes	-2.7682	0.318165	4.38276e-06
Rumen_solid	FUCCAT.PWY	Concentrate	yes	-2.93696	0.359872	8.59958e-06
Rumen_solid	GLUCARDEG.PWY	Concentrate	yes	-2.11899	0.267528	1.14779e-05
Rumen_solid	GLUCOSE1PMETAB.PWY	Concentrate	yes	3.63721	0.247095	1.93554e-08
Rumen_solid	KDO.NAGLIPASYN.PWY	Concentrate	yes	2.79806	0.234908	7.60956e-08
Rumen_solid	LACTOSECAT.PWY	Concentrate	yes	-2.29536	0.528392	0.00276135
Rumen_solid	LEU.DEG2.PWY	Concentrate	yes	-3.4959	0.471647	2.39151e-05
Rumen_solid	NAD.BIOSYNTHESIS.II	Concentrate	yes	2.19686	0.255967	5.04442e-06
Rumen_solid	NADSYN.PWY	Concentrate	yes	-4.09083	1.10469	0.0095105
Rumen_solid	P125.PWY	Concentrate	yes	-2.1871	0.622278	0.013467
Rumen_solid	P261.PWY	Concentrate	yes	-2.67364	0.76543	0.0138428
Rumen_solid	P341.PWY	Concentrate	yes	-2.76899	0.630063	0.00257767
Rumen_solid	PPGPPMET.PWY	Concentrate	yes	4.00115	0.288006	3.05538e-08
Rumen_solid	PWY.3781	Concentrate	yes	-3.56811	0.592056	0.000162131
Rumen_solid	PWY.4984	Concentrate	yes	-3.23208	0.838071	0.00715735
Rumen_solid	PWY.5028	Concentrate	yes	-2.47213	0.783431	0.026231
Rumen_solid	PWY.5177	Concentrate	yes	-3.26079	0.47334	4.6392e-05
Rumen_solid	PWY.5180	Concentrate	yes	-2.72067	0.696549	0.00649392
Rumen_solid	PWY.5182	Concentrate	yes	-2.72067	0.696549	0.00649392
Rumen_solid	PWY.5345	Concentrate	yes	-2.24251	0.401345	0.00031527
Rumen_solid	PWY.5651	Concentrate	yes	-4.09882	1.10609	0.0095105
Rumen_solid	PWY.5676	Concentrate	yes	-2.12342	0.27811	1.75487e-05
Rumen_solid	PWY.5705	Concentrate	yes	-2.25973	0.463221	0.00103988
Rumen_solid	PWY.5747	Concentrate	yes	-2.77565	0.63491	0.00266446
Rumen_solid	PWY.5837	Concentrate	yes	3.24568	0.252393	4.98792e-08
Rumen_solid	PWY.5838	Concentrate	yes	2.23202	0.186552	7.45703e-08
Rumen_solid	PWY.5840	Concentrate	yes	2.1707	0.180477	7.24047e-08
Rumen_solid	PWY.5855	Concentrate	yes	3.58461	0.28512	4.98792e-08
Rumen_solid	PWY.5856	Concentrate	yes	3.58461	0.28512	4.98792e-08
Rumen_solid	PWY.5857	Concentrate	yes	3.58461	0.28512	4.98792e-08
Rumen_solid	PWY.5861	Concentrate	yes	2.57831	0.202575	4.98792e-08
Rumen_solid	PWY.5863	Concentrate	yes	3.14324	0.242476	4.98792e-08
Rumen_solid	PWY.5897	Concentrate	yes	2.34395	0.192819	6.85814e-08
Rumen_solid	PWY.5898	Concentrate	yes	2.34395	0.192819	6.85814e-08
Rumen_solid	PWY.5899	Concentrate	yes	2.34395	0.192819	6.85814e-08
Rumen_solid	PWY.5920	Concentrate	yes	-3.3078	0.560583	0.000194155
Rumen_solid	PWY.6588	Concentrate	yes	-2.36266	0.250912	1.85131e-06
Rumen_solid	PWY.6590	Concentrate	yes	-3.13502	0.435669	3.25686e-05
Rumen_solid	PWY.6708	Concentrate	yes	3.58461	0.28512	4.98792e-08
Rumen_solid	PWY.6728	Concentrate	yes	-2.28296	0.682553	0.0181622
Rumen_solid	PWY.7090	Concentrate	yes	-2.88231	0.631046	0.00188753
Rumen_solid	PWY.7094	Concentrate	yes	-2.46561	0.876883	0.049103
Rumen_solid	PWY.7198	Concentrate	yes	-2.29992	0.510109	0.00208247
Rumen_solid	PWY.7210	Concentrate	yes	-2.27199	0.503159	0.00208247
Rumen_solid	PWY.7332	Concentrate	yes	-3.10548	0.750957	0.00412132
Rumen_solid	PWY0.1241	Concentrate	yes	2.61036	0.20561	4.98792e-08
Rumen_solid	PWY0.1415	Concentrate	yes	2.00346	0.233772	5.04442e-06
Rumen_solid	PWY0.1479	Concentrate	yes	2.85842	0.177845	6.87804e-09
Rumen_solid	PWY0.1533	Concentrate	yes	-2.88978	0.446777	8.35264e-05
Rumen_solid	RHAMCAT.PWY	Concentrate	yes	-2.13397	0.370227	0.000236061
Rumen_solid	SO4ASSIM.PWY	Concentrate	yes	-2.15603	0.304227	3.57511e-05
Rumen_solid	SULFATE.CYS.PWY	Concentrate	yes	-2.05191	0.288784	3.52637e-05
Rumen_solid	TYRFUMCAT.PWY	Concentrate	yes	-3.72866	0.580921	8.77394e-05
Rumen_solid	UBISYN.PWY	Concentrate	yes	3.63498	0.282144	4.98792e-08

## Sheet: Reticulum
feature	metadata	value	coef	stderr	qval
PWY.7090	Concentrate	yes	-3.8634	0.973953	0.00566041
PROTOCATECHUATE.ORTHO.CLEAVAGE.PWY	Concentrate	yes	-3.85426	0.687819	0.000345409
PWY.6906	Concentrate	yes	-3.80071	0.799612	0.00138567
TYRFUMCAT.PWY	Concentrate	yes	-3.75907	0.469642	1.35838e-05
PWY.4984	Concentrate	yes	-3.72574	0.837957	0.00239398
PWY.3781	Concentrate	yes	-3.56971	0.396608	4.97779e-06
P261.PWY	Concentrate	yes	-3.50268	0.349466	2.0525e-06
LEU.DEG2.PWY	Concentrate	yes	-3.4452	0.429392	1.34664e-05
P125.PWY	Concentrate	yes	-3.44329	0.490583	5.0174e-05
FAO.PWY	Concentrate	yes	-3.3342	0.395791	8.63302e-06
PWY.5028	Concentrate	yes	-3.32212	0.672112	0.00101388
PWY.5177	Concentrate	yes	-3.24522	0.394287	1.02575e-05
PWY0.1533	Concentrate	yes	-3.21417	0.389943	1.02575e-05
PWY.6572	Hay_quality	medium	-3.18441	0.84424	0.00827556
PWY.7332	Concentrate	yes	-3.12431	0.708906	0.00255413
CENTFERM.PWY	Concentrate	yes	-3.12356	0.374146	9.2824e-06
PWY.6590	Concentrate	yes	-3.08925	0.370286	9.2824e-06
P341.PWY	Concentrate	yes	-3.07687	0.885759	0.0139347
PWY.5651	Concentrate	yes	-3.02846	0.544917	0.00036025
NADSYN.PWY	Concentrate	yes	-3.02262	0.543893	0.00036025
PWY.5920	Concentrate	yes	-2.98795	0.517008	0.000258951
CATECHOL.ORTHO.CLEAVAGE.PWY	Concentrate	yes	-2.90499	0.838132	0.0139347
PWY.5417	Concentrate	yes	-2.89112	0.819312	0.0125858
PWY.5431	Concentrate	yes	-2.89112	0.819312	0.0125858
PWY.5180	Concentrate	yes	-2.81976	0.822378	0.0145943
PWY.5182	Concentrate	yes	-2.81976	0.822378	0.0145943
FUCCAT.PWY	Concentrate	yes	-2.8129	0.361116	1.7497e-05
PWY.6182	Concentrate	yes	-2.80181	0.821531	0.0149833
PWY.6588	Concentrate	yes	-2.76809	0.206877	2.12276e-07
FUC.RHAMCAT.PWY	Concentrate	yes	-2.7512	0.323829	8.32352e-06
CODH.PWY	Concentrate	yes	-2.65162	0.521358	0.000798449
PWY.5415	Concentrate	yes	-2.62678	0.736281	0.0117477
PWY.5741	Concentrate	yes	-2.62355	0.471543	0.00036025
PWY.5345	Concentrate	yes	-2.59597	0.397417	9.51172e-05
PWY.7376	Concentrate	yes	-2.57471	0.8674	0.0328499
P381.PWY	Concentrate	yes	-2.55616	0.861987	0.0328945
PWY.7094	Concentrate	yes	-2.53954	0.677298	0.00861313
PWY.6728	Concentrate	yes	-2.48836	0.554063	0.00222512
GLYOXYLATE.BYPASS	Concentrate	yes	-2.40015	0.581341	0.00412361
PWY.7198	Concentrate	yes	-2.39685	0.549276	0.00275097
PWY.7210	Concentrate	yes	-2.37164	0.542516	0.00272538
PWY.5747	Concentrate	yes	-2.29605	0.634912	0.0108095
SO4ASSIM.PWY	Concentrate	yes	-2.27247	0.385668	0.00022536
PWY0.41	Concentrate	yes	-2.2243	0.346951	0.000114442
PWY.6731	Concentrate	yes	-2.21647	0.713581	0.0258518
RHAMCAT.PWY	Concentrate	yes	-2.20573	0.39512	0.000356083
PWY.7374	Concentrate	yes	-2.17355	0.385988	0.000334212
SULFATE.CYS.PWY	Concentrate	yes	-2.15374	0.363391	0.00021492
GLUCARDEG.PWY	Concentrate	yes	-2.14417	0.326901	9.19895e-05
PWY.5676	Concentrate	yes	-2.1041	0.275242	2.04135e-05
TEICHOICACID.PWY	Concentrate	yes	-2.07525	0.159052	2.12276e-07
PWY.5823	Concentrate	yes	-2.0464	0.64729	0.0235265
PWY0.321	Concentrate	yes	-2.00346	0.688899	0.0364583
PWY.7328	Concentrate	yes	2.06235	0.195283	1.42204e-06
PWY0.1415	Concentrate	yes	2.15385	0.165309	2.12276e-07
NAD.BIOSYNTHESIS.II	Concentrate	yes	2.1644	0.271706	1.41123e-05
PWY.5840	Concentrate	yes	2.35962	0.257278	4.19023e-06
PROTOCATECHUATE.ORTHO.CLEAVAGE.PWY	Hay_quality	medium	2.38645	0.687819	0.0139347
PWY.5838	Concentrate	yes	2.40739	0.259802	3.92667e-06
PWY.5897	Concentrate	yes	2.52336	0.266571	3.3286e-06
PWY.5898	Concentrate	yes	2.52336	0.266571	3.3286e-06
PWY.5899	Concentrate	yes	2.52336	0.266571	3.3286e-06
PWY.5417	Hay_quality	medium	2.55053	0.819312	0.0256103
PWY.5431	Hay_quality	medium	2.55053	0.819312	0.0256103
PWY0.42	Hay_quality	medium	2.56679	0.913314	0.0429192
PWY.6906	Hay_quality	medium	2.56769	0.799612	0.0215903
METHGLYUT.PWY	Hay_quality	medium	2.60562	0.966123	0.0521388
PWY.6182	Hay_quality	medium	2.62372	0.821531	0.022239
PWY0.1241	Concentrate	yes	2.62478	0.232669	1.08943e-06
CATECHOL.ORTHO.CLEAVAGE.PWY	Hay_quality	medium	2.7782	0.838132	0.0178713
PWY.5861	Concentrate	yes	2.7792	0.276968	2.0525e-06
PWY0.1479	Concentrate	yes	2.96585	0.313895	3.3286e-06
KDO.NAGLIPASYN.PWY	Concentrate	yes	3.1607	0.50503	0.000144149
PWY.5863	Concentrate	yes	3.36274	0.311467	1.25154e-06
PWY.5837	Concentrate	yes	3.46584	0.318665	1.24752e-06
PWY.5855	Concentrate	yes	3.62208	0.42785	8.32352e-06
PWY.5856	Concentrate	yes	3.62208	0.42785	8.32352e-06
PWY.5857	Concentrate	yes	3.62208	0.42785	8.32352e-06
PWY.6708	Concentrate	yes	3.62208	0.42785	8.32352e-06
GLUCOSE1PMETAB.PWY	Concentrate	yes	3.65022	0.317441	9.81255e-07
UBISYN.PWY	Concentrate	yes	3.67661	0.427831	8.13094e-06
PPGPPMET.PWY	Concentrate	yes	4.29712	0.501149	8.13094e-06

## Sheet: Rumen_fluid
feature	metadata	value	coef	stderr	qval
P125.PWY	Concentrate	yes	-3.41497	0.749462	0.00189698
P261.PWY	Concentrate	yes	-3.3871	0.564966	0.000171509
PWY.6588	Concentrate	yes	-3.19664	0.269237	8.50916e-08
PWY0.1533	Concentrate	yes	-3.14533	0.494339	9.79279e-05
PWY.6728	Concentrate	yes	-3.10329	0.555282	0.000317925
PWY.3781	Concentrate	yes	-3.10114	0.430923	2.86206e-05
LEU.DEG2.PWY	Concentrate	yes	-3.06648	0.307657	8.30625e-07
PWY.5741	Concentrate	yes	-3.00078	0.783977	0.00732444
PWY.7090	Concentrate	yes	-2.96389	0.669437	0.00238801
PWY.5180	Concentrate	yes	-2.91279	0.779504	0.00854883
PWY.5182	Concentrate	yes	-2.91279	0.779504	0.00854883
PWY.7332	Concentrate	yes	-2.90216	0.776028	0.00854883
PWY.5747	Concentrate	yes	-2.84445	0.573641	0.000933913
TYRFUMCAT.PWY	Concentrate	yes	-2.82935	0.380413	1.99821e-05
FAO.PWY	Concentrate	yes	-2.81648	0.402426	3.83929e-05
P281.PWY	Concentrate	yes	-2.80054	0.830309	0.0165115
PWY.5177	Concentrate	yes	-2.76218	0.408607	5.41449e-05
PWY.4984	Concentrate	yes	-2.73912	0.812671	0.0165115
PWY.5920	Concentrate	yes	-2.6925	0.338304	1.00537e-05
CENTFERM.PWY	Concentrate	yes	-2.64202	0.374213	3.50536e-05
PWY.6590	Concentrate	yes	-2.61099	0.369143	3.48537e-05
FUCCAT.PWY	Concentrate	yes	-2.60144	0.319784	8.92066e-06
PWY.6470	Concentrate	yes	-2.55738	0.640195	0.00535544
PWY.7094	Concentrate	yes	-2.49086	0.703213	0.0120162
PWY.5651	Concentrate	yes	-2.48629	0.451054	0.000361817
NADSYN.PWY	Concentrate	yes	-2.48004	0.449382	0.000360711
FUC.RHAMCAT.PWY	Concentrate	yes	-2.45343	0.29647	7.72294e-06
LACTOSECAT.PWY	Concentrate	yes	-2.44578	0.493311	0.000933913
SO4ASSIM.PWY	Concentrate	yes	-2.37556	0.299758	1.03981e-05
PWY.5345	Concentrate	yes	-2.35007	0.321625	2.40898e-05
P341.PWY	Concentrate	yes	-2.25037	0.669439	0.0167349
SULFATE.CYS.PWY	Concentrate	yes	-2.24934	0.281804	9.89812e-06
PWY.5676	Concentrate	yes	-2.2284	0.294418	1.6939e-05
GLUCARDEG.PWY	Concentrate	yes	-2.21191	0.433777	0.000761307
PWY.7198	Concentrate	yes	-2.1978	0.544441	0.0049671
GLYOXYLATE.BYPASS	Concentrate	yes	-2.18878	0.705249	0.0269012
PWY.7210	Concentrate	yes	-2.17552	0.539852	0.00500683
PWY.5088	Concentrate	yes	-2.09304	0.43439	0.00115246
TEICHOICACID.PWY	Concentrate	yes	-2.07213	0.252656	8.36343e-06
PWY0.1415	Concentrate	yes	2.01584	0.195959	5.5505e-07
PWY.7328	Concentrate	yes	2.18272	0.177072	5.17334e-08
PWY.5840	Concentrate	yes	2.3677	0.171535	1.28761e-08
PWY.5838	Concentrate	yes	2.43347	0.178177	1.41781e-08
PWY.5897	Concentrate	yes	2.55759	0.184216	1.25974e-08
PWY.5898	Concentrate	yes	2.55759	0.184216	1.25974e-08
PWY.5899	Concentrate	yes	2.55759	0.184216	1.25974e-08
PWY0.1241	Concentrate	yes	2.56339	0.222024	1.21817e-07
NAD.BIOSYNTHESIS.II	Concentrate	yes	2.68537	0.240718	1.9099e-07
PWY.5861	Concentrate	yes	2.83602	0.195222	8.14377e-09
PWY0.1479	Concentrate	yes	2.95601	0.142961	4.46425e-10
KDO.NAGLIPASYN.PWY	Concentrate	yes	3.03551	0.244896	5.01148e-08
PWY.5855	Concentrate	yes	3.35349	0.231077	8.14377e-09
PWY.5856	Concentrate	yes	3.35349	0.231077	8.14377e-09
PWY.5857	Concentrate	yes	3.35349	0.231077	8.14377e-09
PWY.6708	Concentrate	yes	3.35349	0.231077	8.14377e-09
UBISYN.PWY	Concentrate	yes	3.4023	0.229894	8.14377e-09
PWY.5863	Concentrate	yes	3.46263	0.229705	8.14377e-09
PWY.5837	Concentrate	yes	3.57756	0.240477	8.14377e-09
GLUCOSE1PMETAB.PWY	Concentrate	yes	3.89495	0.290253	1.73733e-08
PPGPPMET.PWY	Concentrate	yes	4.3033	0.264685	8.14377e-09

## Sheet: Rumen_solid
feature	metadata	value	coef	stderr	qval
PWY.5651	Concentrate	yes	-4.09882	1.10609	0.0095105
NADSYN.PWY	Concentrate	yes	-4.09083	1.10469	0.0095105
TYRFUMCAT.PWY	Concentrate	yes	-3.72866	0.580921	8.77394e-05
PWY.3781	Concentrate	yes	-3.56811	0.592056	0.000162131
LEU.DEG2.PWY	Concentrate	yes	-3.4959	0.471647	2.39151e-05
FAO.PWY	Concentrate	yes	-3.45833	0.507733	5.07011e-05
PWY.5920	Concentrate	yes	-3.3078	0.560583	0.000194155
PWY.5177	Concentrate	yes	-3.26079	0.47334	4.6392e-05
PWY.4984	Concentrate	yes	-3.23208	0.838071	0.00715735
CENTFERM.PWY	Concentrate	yes	-3.17167	0.440778	3.25686e-05
PWY.6590	Concentrate	yes	-3.13502	0.435669	3.25686e-05
PWY.7332	Concentrate	yes	-3.10548	0.750957	0.00412132
FUCCAT.PWY	Concentrate	yes	-2.93696	0.359872	8.59958e-06
PWY0.1533	Concentrate	yes	-2.88978	0.446777	8.35264e-05
PWY.7090	Concentrate	yes	-2.88231	0.631046	0.00188753
PWY.5747	Concentrate	yes	-2.77565	0.63491	0.00266446
P341.PWY	Concentrate	yes	-2.76899	0.630063	0.00257767
FUC.RHAMCAT.PWY	Concentrate	yes	-2.7682	0.318165	4.38276e-06
PWY.5180	Concentrate	yes	-2.72067	0.696549	0.00649392
PWY.5182	Concentrate	yes	-2.72067	0.696549	0.00649392
P261.PWY	Concentrate	yes	-2.67364	0.76543	0.0138428
PWY.5028	Concentrate	yes	-2.47213	0.783431	0.026231
PWY.7094	Concentrate	yes	-2.46561	0.876883	0.049103
PWY.6588	Concentrate	yes	-2.36266	0.250912	1.85131e-06
PWY.7198	Concentrate	yes	-2.29992	0.510109	0.00208247
LACTOSECAT.PWY	Concentrate	yes	-2.29536	0.528392	0.00276135
PWY.6728	Concentrate	yes	-2.28296	0.682553	0.0181622
PWY.7210	Concentrate	yes	-2.27199	0.503159	0.00208247
PWY.5705	Concentrate	yes	-2.25973	0.463221	0.00103988
PWY.5345	Concentrate	yes	-2.24251	0.401345	0.00031527
P125.PWY	Concentrate	yes	-2.1871	0.622278	0.013467
SO4ASSIM.PWY	Concentrate	yes	-2.15603	0.304227	3.57511e-05
RHAMCAT.PWY	Concentrate	yes	-2.13397	0.370227	0.000236061
PWY.5676	Concentrate	yes	-2.12342	0.27811	1.75487e-05
GLUCARDEG.PWY	Concentrate	yes	-2.11899	0.267528	1.14779e-05
SULFATE.CYS.PWY	Concentrate	yes	-2.05191	0.288784	3.52637e-05
PWY0.1415	Concentrate	yes	2.00346	0.233772	5.04442e-06
PWY.5840	Concentrate	yes	2.1707	0.180477	7.24047e-08
NAD.BIOSYNTHESIS.II	Concentrate	yes	2.19686	0.255967	5.04442e-06
PWY.5838	Concentrate	yes	2.23202	0.186552	7.45703e-08
PWY.5897	Concentrate	yes	2.34395	0.192819	6.85814e-08
PWY.5898	Concentrate	yes	2.34395	0.192819	6.85814e-08
PWY.5899	Concentrate	yes	2.34395	0.192819	6.85814e-08
PWY.5861	Concentrate	yes	2.57831	0.202575	4.98792e-08
PWY0.1241	Concentrate	yes	2.61036	0.20561	4.98792e-08
KDO.NAGLIPASYN.PWY	Concentrate	yes	2.79806	0.234908	7.60956e-08
PWY0.1479	Concentrate	yes	2.85842	0.177845	6.87804e-09
PWY.5863	Concentrate	yes	3.14324	0.242476	4.98792e-08
PWY.5837	Concentrate	yes	3.24568	0.252393	4.98792e-08
PWY.5855	Concentrate	yes	3.58461	0.28512	4.98792e-08
PWY.5856	Concentrate	yes	3.58461	0.28512	4.98792e-08
PWY.5857	Concentrate	yes	3.58461	0.28512	4.98792e-08
PWY.6708	Concentrate	yes	3.58461	0.28512	4.98792e-08
UBISYN.PWY	Concentrate	yes	3.63498	0.282144	4.98792e-08
GLUCOSE1PMETAB.PWY	Concentrate	yes	3.63721	0.247095	1.93554e-08
PPGPPMET.PWY	Concentrate	yes	4.00115	0.288006	3.05538e-08

## Sheet: Abomasum
feature	metadata	value	coef	stderr	qval
PWY.6876	Concentrate	yes	-3.44916	1.15195	0.0375537
P261.PWY	Concentrate	yes	-2.96518	0.539955	0.000673359
PWY.5747	Concentrate	yes	-2.91905	1.02827	0.0500533
PWY.3781	Concentrate	yes	-2.89268	0.555965	0.000974151
P125.PWY	Concentrate	yes	-2.73735	0.501241	0.000685239
PWY.5920	Concentrate	yes	-2.64551	0.559447	0.00197009
LEU.DEG2.PWY	Concentrate	yes	-2.63092	0.433103	0.000252199
PWY0.1533	Concentrate	yes	-2.62518	0.567607	0.00240551
TYRFUMCAT.PWY	Concentrate	yes	-2.57167	0.509222	0.00115573
PWY.6588	Concentrate	yes	-2.52952	0.313265	1.33257e-05
PWY.4984	Concentrate	yes	-2.50054	0.779649	0.025355
FAO.PWY	Concentrate	yes	-2.39229	0.529365	0.00286201
PWY.5177	Concentrate	yes	-2.29005	0.516326	0.00314597
FUCCAT.PWY	Concentrate	yes	-2.289	0.433105	0.000905812
PWY.5651	Concentrate	yes	-2.24361	0.57989	0.00807458
NADSYN.PWY	Concentrate	yes	-2.2389	0.578793	0.00807458
PWY.7198	Concentrate	yes	-2.19748	0.419081	0.000929526
CENTFERM.PWY	Concentrate	yes	-2.19254	0.488143	0.00292475
PWY.7210	Concentrate	yes	-2.17576	0.413328	0.00090828
P341.PWY	Concentrate	yes	-2.17052	0.722977	0.037148
FUC.RHAMCAT.PWY	Concentrate	yes	-2.17007	0.422031	0.00104834
PWY.6590	Concentrate	yes	-2.16976	0.481867	0.00292475
PWY.5823	Concentrate	yes	-2.12072	0.510251	0.00503369
SO4ASSIM.PWY	Concentrate	yes	-2.08025	0.380069	0.000683248
PWY.7332	Concentrate	yes	-2.05675	0.613314	0.0193872
PWY.5840	Concentrate	yes	2.18183	0.245437	3.95367e-06
PWY0.1241	Concentrate	yes	2.18975	0.337371	0.000135191
PWY.5838	Concentrate	yes	2.22475	0.250345	3.95367e-06
PWY0.1479	Concentrate	yes	2.30948	0.231472	3.07486e-06
PWY.5897	Concentrate	yes	2.33148	0.257749	3.51459e-06
PWY.5898	Concentrate	yes	2.33148	0.257749	3.51459e-06
PWY.5899	Concentrate	yes	2.33148	0.257749	3.51459e-06
PWY.181	Concentrate	yes	2.3637	0.626669	0.00953515
PWY.5861	Concentrate	yes	2.56391	0.272278	3.07486e-06
PWY.5855	Concentrate	yes	2.60549	0.493957	0.000905812
PWY.5856	Concentrate	yes	2.60549	0.493957	0.000905812
PWY.5857	Concentrate	yes	2.60549	0.493957	0.000905812
PWY.6708	Concentrate	yes	2.60549	0.493957	0.000905812
UBISYN.PWY	Concentrate	yes	2.74209	0.424023	0.000135191
KDO.NAGLIPASYN.PWY	Concentrate	yes	2.78091	0.407288	9.53073e-05
PWY.5863	Concentrate	yes	3.10097	0.308356	3.07486e-06
PWY.5837	Concentrate	yes	3.1872	0.317678	3.07486e-06
GLUCOSE1PMETAB.PWY	Concentrate	yes	3.40402	0.353768	3.07486e-06
PPGPPMET.PWY	Concentrate	yes	3.81508	0.409878	3.27012e-06

## Sheet: Duodenum
feature	metadata	value	coef	stderr	qval
PWY.7332	Concentrate	yes	-3.34947	0.70814	0.00216849
P341.PWY	Concentrate	yes	-3.2109	0.658159	0.00182585
PWY.6876	Concentrate	yes	-3.03297	0.98679	0.0354461
PWY.6588	Concentrate	yes	-3.01081	0.225738	1.49798e-07
PWY0.1533	Concentrate	yes	-2.81507	0.402067	6.41216e-05
FUCCAT.PWY	Concentrate	yes	-2.63307	0.360819	4.53772e-05
P125.PWY	Concentrate	yes	-2.5214	0.539553	0.00231048
PWY.7090	Concentrate	yes	-2.42278	0.623349	0.00795095
FUC.RHAMCAT.PWY	Concentrate	yes	-2.41111	0.316702	4.53772e-05
PWY.6470	Concentrate	yes	-2.39882	0.697152	0.0175011
PWY.5180	Concentrate	yes	-2.38798	0.775093	0.0353659
PWY.5182	Concentrate	yes	-2.38798	0.775093	0.0353659
P163.PWY	Concentrate	yes	-2.3093	0.320296	4.83432e-05
PWY.4984	Concentrate	yes	-2.29371	0.641275	0.014391
PWY.7198	Concentrate	yes	-2.11509	0.486468	0.00396919
PWY.7210	Concentrate	yes	-2.07748	0.479242	0.00403302
P261.PWY	Concentrate	yes	-2.01368	0.467033	0.00419087
PWY.5840	Concentrate	yes	2.01895	0.271341	4.53772e-05
PWY.5838	Concentrate	yes	2.06656	0.282946	4.53772e-05
PWY.5897	Concentrate	yes	2.12274	0.28788	4.53772e-05
PWY.5898	Concentrate	yes	2.12274	0.28788	4.53772e-05
PWY.5899	Concentrate	yes	2.12274	0.28788	4.53772e-05
PWY0.1415	Concentrate	yes	2.32983	0.385901	0.000224275
PWY0.1479	Concentrate	yes	2.33476	0.248324	7.22463e-06
PWY.5861	Concentrate	yes	2.33619	0.307597	4.53772e-05
PWY.7328	Concentrate	yes	2.35674	0.35221	9.31789e-05
PWY0.1241	Concentrate	yes	2.38416	0.349462	7.80057e-05
PWY.5863	Concentrate	yes	2.57016	0.355261	4.83393e-05
PWY.5837	Concentrate	yes	2.64434	0.370073	5.20629e-05
KDO.NAGLIPASYN.PWY	Concentrate	yes	2.68442	0.335112	3.90265e-05
PWY.5855	Concentrate	yes	2.72261	0.436914	0.000165474
PWY.5856	Concentrate	yes	2.72261	0.436914	0.000165474
PWY.5857	Concentrate	yes	2.72261	0.436914	0.000165474
PWY.6708	Concentrate	yes	2.72261	0.436914	0.000165474
UBISYN.PWY	Concentrate	yes	2.78427	0.435954	0.000139246
PPGPPMET.PWY	Concentrate	yes	3.3368	0.423655	4.29608e-05
GLUCOSE1PMETAB.PWY	Concentrate	yes	3.59963	0.463504	4.53772e-05

## Sheet: Jejunum
feature	metadata	value	coef	stderr	qval
PWY1G.0	Concentrate	yes	-3.69254	0.993374	0.0261954
P261.PWY	Concentrate	yes	-3.3841	0.735474	0.00620063
PWY.7332	Concentrate	yes	-3.26901	0.719804	0.00657819
PWY.6383	Concentrate	yes	-3.19409	0.834823	0.0210932
P341.PWY	Concentrate	yes	-3.02278	0.824527	0.0287059
LACTOSECAT.PWY	Concentrate	yes	-2.80026	0.510726	0.00139124
P125.PWY	Concentrate	yes	-2.64347	0.567936	0.00571457
PWY.6728	Concentrate	yes	-2.62027	0.6521	0.015114
PWY.7090	Concentrate	yes	-2.60869	0.582692	0.00699253
PWY.6906	Concentrate	yes	-2.60633	0.624532	0.011048
FUCCAT.PWY	Concentrate	yes	-2.58111	0.408163	0.000546695
PWY.4984	Concentrate	yes	-2.46564	0.586482	0.011048
PWY.6588	Concentrate	yes	-2.45199	0.285781	0.000108388
PWY0.1533	Concentrate	yes	-2.39525	0.546713	0.0081462
PWY.3781	Concentrate	yes	-2.35699	0.562752	0.011048
FUC.RHAMCAT.PWY	Concentrate	yes	-2.30817	0.35763	0.000546695
PWY.4361	Concentrate	yes	-2.28074	0.663514	0.0401883
PWY.7527	Concentrate	yes	-2.27853	0.662796	0.0401883
FAO.PWY	Concentrate	yes	-2.15864	0.550385	0.0178404
PWY.5177	Concentrate	yes	-2.05304	0.459859	0.00699271
GALACTARDEG.PWY	Concentrate	yes	-2.01312	0.405379	0.00316466
GLUCARGALACTSUPER.PWY	Concentrate	yes	-2.01312	0.405379	0.00316466
METHANOGENESIS.PWY	Hay_quality	medium	2.54481	0.702344	0.029834
PWY.7527	Hay_quality	medium	2.99527	0.662796	0.00657819
PWY.4361	Hay_quality	medium	2.99798	0.663514	0.00657819
PWY.5941	Hay_quality	medium	3.86582	1.00099	0.0199085

## Sheet: Colon
feature	metadata	value	coef	stderr	qval
PWY.6383	Concentrate	yes	-2.785	0.903377	0.0490845
PWY.4722	Concentrate	yes	-2.51909	0.827555	0.049914
PWY.5005	Concentrate	yes	-2.37821	0.568628	0.00946359
PWY.5415	Concentrate	yes	-2.2722	0.576697	0.0128442
PWY.7332	Concentrate	yes	-2.15269	0.491251	0.00735749
P163.PWY	Concentrate	yes	-2.12441	0.260225	6.84335e-05
GOLPDLCAT.PWY	Concentrate	yes	2.06113	0.568135	0.0208482
PWY.7210	Concentrate	yes	2.23975	0.346472	0.000375913
PPGPPMET.PWY	Concentrate	yes	2.31056	0.345546	0.000315371
P562.PWY	Concentrate	yes	2.31325	0.359083	0.000375913
PWY.7198	Concentrate	yes	2.42415	0.359221	0.000315371
PWY.6749	Concentrate	yes	2.79093	0.361166	0.0001027
PWY.7237	Concentrate	yes	2.79889	0.383856	0.000155781
